# Supplementary material for: Microbial Community Associations With Listeria monocytogenes in Food Processing Environments: A Systematic Review and Meta‐Analysis
Source: Compr Rev Food Sci Food Saf. 2025 Sep 14;24(5):e70277. doi: 10.1111/1541-4337.70277 (PMC12433589; doi:10.1111/1541-4337.70277)
Supplement: Supplementary file 1 — Supporting Table 1: crf370277‐sup‐0001‐Table1.xlsx [file CRF3-24-e70277-s002.xlsx]

## Sheet: Sheet1
	"food processing" OR "food industry" OR "food safety" OR "non-food contact surfaces" OR "non-food contact surface" OR "zone 3" OR "floor drain"	AND	"microbiome" OR "microbiota" OR "alpha diversity" OR "beta diversity" OR "microbial diversity" OR "relative abundance" OR "dominant genus" OR "background microflora" OR "microbial dynamics" OR "bacterial population" OR "bacterial community" OR "inherent microbiota" OR "natural microflora" OR "dominant species" OR "16S" OR "shotgun metagenomics" OR "metagenomics" OR "metagenome"OR "microflora" OR …	AND	AB = "Listeria monocytogenes" OR "Listeria"
