# Supplementary material for: Microbial Community Associations With Listeria monocytogenes in Food Processing Environments: A Systematic Review and Meta‐Analysis
Source: Compr Rev Food Sci Food Saf. 2025 Sep 14;24(5):e70277. doi: 10.1111/1541-4337.70277 (PMC12433589; doi:10.1111/1541-4337.70277)
Supplement: Supplementary file 2 — Supporting Table 2: crf370277‐sup‐0002‐Table2.xlsx [file CRF3-24-e70277-s005.xlsx]

## Sheet: Search Strategy Development
Search number	Query	Sort By	Filters	Search Details	Results	Time
22	"non-food contact surfaces" OR "non-food contact surface" OR "zone 3 surface" OR "harborage site" OR "floor drain" AND microbiome OR microbiota OR "alpha diversity" OR "beta diversity" OR "microbial diversity" OR "relative abundance" OR "dominant genus" OR "backround microflora" OR "microbial dynamics" OR "bacterial population" OR "bacterial community" OR "inherent microbiota" OR "natural microfl…			(((("non-food contact surfaces"[All Fields] OR ("non food"[All Fields] AND ("contact"[All Fields] OR "contactable"[All Fields] OR "contacted"[All Fields] OR "contacting"[All Fields] OR "contacts"[All Fields]) AND ("surface"[All Fields] OR "surface s"[All Fields] OR "surfaced"[All Fields] OR "surfaces"[All Fields] OR "surfacing"[All Fields] OR "surfacings"[All Fields])) OR "zone 3 surface"[All Fie…	757	19:56:59
21	"non-food contact surfaces" OR "non-food contact surface" OR "zone 3 surface" OR "harborage site" OR "floor drain" AND microbiome OR microbiota OR "alpha diversity" OR "beta diversity" OR "microbial diversity" OR "relative abundance" OR "dominant genus" OR "backround microflora" OR "microbial dynamics" OR "bacterial population" OR "bacterial community" OR "inherent microbiota" OR "natural microfl…			(((("non-food contact surfaces"[All Fields] OR ("non food"[All Fields] AND ("contact"[All Fields] OR "contactable"[All Fields] OR "contacted"[All Fields] OR "contacting"[All Fields] OR "contacts"[All Fields]) AND ("surface"[All Fields] OR "surface s"[All Fields] OR "surfaced"[All Fields] OR "surfaces"[All Fields] OR "surfacing"[All Fields] OR "surfacings"[All Fields])) OR "zone 3 surface"[All Fie…	26108	19:56:38
20	"non-food contact surfaces" OR "non-food contact surface" OR "zone 3 surface" OR "harborage site" OR "floor drain" OR "natural biofilm" OR "environmental biofilm" AND microbiome OR microbiota OR "alpha diversity" OR "beta diversity" OR "microbial diversity" OR "relative abundance" OR "dominant genus" OR "backround microflora" OR "microbial dynamics" OR "bacterial population" OR "bacterial communi…			(((("non-food contact surfaces"[All Fields] OR ("non food"[All Fields] AND ("contact"[All Fields] OR "contactable"[All Fields] OR "contacted"[All Fields] OR "contacting"[All Fields] OR "contacts"[All Fields]) AND ("surface"[All Fields] OR "surface s"[All Fields] OR "surfaced"[All Fields] OR "surfaces"[All Fields] OR "surfacing"[All Fields] OR "surfacings"[All Fields])) OR "zone 3 surface"[All Fie…	26108	19:55:48
19	"non-food contact surfaces" OR "non-food contact surface" OR "zone 3 surface" OR "harborage site" OR "floor drain" AND microbiome OR microbiota OR "alpha diversity" OR "beta diversity" OR "relative abundance" OR "dominant genus" OR "backround microflora" OR "microbial dynamics" OR "microbial*" OR "bacterial population" OR "bacterial community" OR "inherent microbiota" OR "natural microflora" OR "…			(((("non-food contact surfaces"[All Fields] OR ("non food"[All Fields] AND ("contact"[All Fields] OR "contactable"[All Fields] OR "contacted"[All Fields] OR "contacting"[All Fields] OR "contacts"[All Fields]) AND ("surface"[All Fields] OR "surface s"[All Fields] OR "surfaced"[All Fields] OR "surfaces"[All Fields] OR "surfacing"[All Fields] OR "surfacings"[All Fields])) OR "zone 3 surface"[All Fie…	6352	19:54:07
17	"non-food contact surfaces" OR "non-food contact surface" OR "zone 3 surface" OR "harborage site" OR "floor drain" AND microbiome OR microbiota OR "alpha diversity" OR "beta diversity" OR "relative abundance" OR "dominant genus" OR "backround microflora" OR "microbial dynamics" OR "microbial*" OR "bacterial population" OR "bacterial community" OR "inherent microbiota" OR "natural microflora" OR "…			((((("non-food contact surfaces"[All Fields] OR ("non food"[All Fields] AND ("contact"[All Fields] OR "contactable"[All Fields] OR "contacted"[All Fields] OR "contacting"[All Fields] OR "contacts"[All Fields]) AND ("surface"[All Fields] OR "surface s"[All Fields] OR "surfaced"[All Fields] OR "surfaces"[All Fields] OR "surfacing"[All Fields] OR "surfacings"[All Fields])) OR "zone 3 surface"[All Fi…	254	19:52:47
18	"non-food contact surfaces" OR "non-food contact surface" OR "zone 3 surface" OR "harborage site" OR "floor drain" AND microbiome OR microbiota OR "alpha diversity" OR "beta diversity" OR "relative abundance" OR "dominant genus" OR "backround microflora" OR "microbial dynamics" OR "microbial*" OR "bacterial population" OR "bacterial community" OR "inherent microbiota" OR "natural microflora" OR "…			(((("non-food contact surfaces"[All Fields] OR ("non food"[All Fields] AND ("contact"[All Fields] OR "contactable"[All Fields] OR "contacted"[All Fields] OR "contacting"[All Fields] OR "contacts"[All Fields]) AND ("surface"[All Fields] OR "surface s"[All Fields] OR "surfaced"[All Fields] OR "surfaces"[All Fields] OR "surfacing"[All Fields] OR "surfacings"[All Fields])) OR "zone 3 surface"[All Fie…	6159	19:52:29
15	"non-food contact surfaces" OR "non-food contact surface" OR "zone 3 surface" OR "harborage site" OR "floor drain" AND microbiome OR microbiota OR "alpha diversity" OR "beta diversity" OR "relative abundance" OR "dominant genus" OR "backround microflora" OR "microbial dynamics" OR "bacterial population" OR "bacterial community" OR "inherent microbiota" OR "natural microflora" OR "dominant species…		Review	((((("non-food contact surfaces"[All Fields] OR ("non food"[All Fields] AND ("contact"[All Fields] OR "contactable"[All Fields] OR "contacted"[All Fields] OR "contacting"[All Fields] OR "contacts"[All Fields]) AND ("surface"[All Fields] OR "surface s"[All Fields] OR "surfaced"[All Fields] OR "surfaces"[All Fields] OR "surfacing"[All Fields] OR "surfacings"[All Fields])) OR "zone 3 surface"[All Fi…	43	19:51:16
16	"non-food contact surfaces" OR "non-food contact surface" OR "zone 3 surface" OR "harborage site" OR "floor drain" AND microbiome OR microbiota OR "alpha diversity" OR "beta diversity" OR "relative abundance" OR "dominant genus" OR "backround microflora" OR "microbial dynamics" OR "bacterial population" OR "bacterial community" OR "inherent microbiota" OR "natural microflora" OR "dominant species…			(((("non-food contact surfaces"[All Fields] OR ("non food"[All Fields] AND ("contact"[All Fields] OR "contactable"[All Fields] OR "contacted"[All Fields] OR "contacting"[All Fields] OR "contacts"[All Fields]) AND ("surface"[All Fields] OR "surface s"[All Fields] OR "surfaced"[All Fields] OR "surfaces"[All Fields] OR "surfacing"[All Fields] OR "surfacings"[All Fields])) OR "zone 3 surface"[All Fie…	720	19:50:32
11	"non-food contact surfaces" OR "non-food contact surface" OR "zone 3 surface" OR "harborage site" OR "floor drain" AND microbiome OR microbiota OR "alpha diversity" OR "beta diversity" OR "relative abundance" OR "dominant genus" OR "dominant species" OR metagenomics OR metagenome OR microflora OR "background microbiota" OR "microbial community" OR "built-environment microbiome" AND "listeria mono…			(((("non-food contact surfaces"[All Fields] OR ("non food"[All Fields] AND ("contact"[All Fields] OR "contactable"[All Fields] OR "contacted"[All Fields] OR "contacting"[All Fields] OR "contacts"[All Fields]) AND ("surface"[All Fields] OR "surface s"[All Fields] OR "surfaced"[All Fields] OR "surfaces"[All Fields] OR "surfacing"[All Fields] OR "surfacings"[All Fields])) OR "zone 3 surface"[All Fie…	639	19:45:46
14	"non-food contact surfaces" OR "non-food contact surface" OR "zone 3 surface" OR "harborage site" OR "floor drain" AND microbiome OR microbiota OR "alpha diversity" OR "beta diversity" OR "relative abundance" OR "dominant genus" OR "dominant species" OR metagenomics OR metagenome OR microflora OR "background microbiota" OR "microbial community" OR "built-environment microbiome" AND "listeria mono…		Systematic Review	((((("non-food contact surfaces"[All Fields] OR ("non food"[All Fields] AND ("contact"[All Fields] OR "contactable"[All Fields] OR "contacted"[All Fields] OR "contacting"[All Fields] OR "contacts"[All Fields]) AND ("surface"[All Fields] OR "surface s"[All Fields] OR "surfaced"[All Fields] OR "surfaces"[All Fields] OR "surfacing"[All Fields] OR "surfacings"[All Fields])) OR "zone 3 surface"[All Fi…	1	19:24:38
13	"non-food contact surfaces" OR "non-food contact surface" OR "zone 3 surface" OR "harborage site" OR "floor drain" AND microbiome OR microbiota OR "alpha diversity" OR "beta diversity" OR "relative abundance" OR "dominant genus" OR "dominant species" OR metagenomics OR metagenome OR microflora OR "background microbiota" OR "microbial community" OR "built-environment microbiome" AND "listeria mono…		Review, Systematic Review	((((("non-food contact surfaces"[All Fields] OR ("non food"[All Fields] AND ("contact"[All Fields] OR "contactable"[All Fields] OR "contacted"[All Fields] OR "contacting"[All Fields] OR "contacts"[All Fields]) AND ("surface"[All Fields] OR "surface s"[All Fields] OR "surfaced"[All Fields] OR "surfaces"[All Fields] OR "surfacing"[All Fields] OR "surfacings"[All Fields])) OR "zone 3 surface"[All Fi…	39	19:24:33
12	"non-food contact surfaces" OR "non-food contact surface" OR "zone 3 surface" OR "harborage site" OR "floor drain" AND microbiome OR microbiota OR "alpha diversity" OR "beta diversity" OR "relative abundance" OR "dominant genus" OR "dominant species" OR metagenomics OR metagenome OR microflora OR "background microbiota" OR "microbial community" OR "built-environment microbiome" AND "listeria mono…		Review	((((("non-food contact surfaces"[All Fields] OR ("non food"[All Fields] AND ("contact"[All Fields] OR "contactable"[All Fields] OR "contacted"[All Fields] OR "contacting"[All Fields] OR "contacts"[All Fields]) AND ("surface"[All Fields] OR "surface s"[All Fields] OR "surfaced"[All Fields] OR "surfaces"[All Fields] OR "surfacing"[All Fields] OR "surfacings"[All Fields])) OR "zone 3 surface"[All Fi…	39	19:24:28
10	"non-food contact surfaces" OR "non-food contact surface" OR "zone 3 surface" OR "harborage site" OR "floor drain" AND microbiome OR microbiota OR "alpha diversity" OR "beta diversity" OR "relative abundance" OR metagenomics OR metagenome OR microflora OR "background microbiota" OR "microbial community" OR "built-environment microbiome" AND "listeria monocytogenes" OR "listeria-positive" OR "list…			(((("non-food contact surfaces"[All Fields] OR ("non food"[All Fields] AND ("contact"[All Fields] OR "contactable"[All Fields] OR "contacted"[All Fields] OR "contacting"[All Fields] OR "contacts"[All Fields]) AND ("surface"[All Fields] OR "surface s"[All Fields] OR "surfaced"[All Fields] OR "surfaces"[All Fields] OR "surfacing"[All Fields] OR "surfacings"[All Fields])) OR "zone 3 surface"[All Fie…	662	19:21:41
9	"non-food contact" OR "non-food contact surfaces" OR "non-food contact surface" OR "zone 3" OR "harborage site" OR "floor drain" AND microbiome OR microbiota OR "relative abundance" OR metagenomics OR "microbial community" OR "built-environment microbiome" AND "listeria monocytogenes" OR "listeria-positive" OR "listeria-harboring" OR "listeria contaminated" OR "listeria positive" OR "persistent l…			(((("non-food contact"[All Fields] OR "non-food contact surfaces"[All Fields] OR ("non food"[All Fields] AND ("contact"[All Fields] OR "contactable"[All Fields] OR "contacted"[All Fields] OR "contacting"[All Fields] OR "contacts"[All Fields]) AND ("surface"[All Fields] OR "surface s"[All Fields] OR "surfaced"[All Fields] OR "surfaces"[All Fields] OR "surfacing"[All Fields] OR "surfacings"[All Fie…	442	18:57:52
8	"non-food contact" OR "non-food contact surfaces" OR "non-food contact surface" OR "zone 3" OR "harborage site" OR "floor drain" AND microbiome OR microbiota OR "relative abundance" OR metagenomics OR 16S OR "shotgun sequencing" OR "microbial community" OR "built-environment microbiome" AND listeria OR monocytogenes OR "listeria-positive" OR "listeria-harboring" OR "listeria contaminated" OR "lis…			(((("non-food contact"[All Fields] OR "non-food contact surfaces"[All Fields] OR ("non food"[All Fields] AND ("contact"[All Fields] OR "contactable"[All Fields] OR "contacted"[All Fields] OR "contacting"[All Fields] OR "contacts"[All Fields]) AND ("surface"[All Fields] OR "surface s"[All Fields] OR "surfaced"[All Fields] OR "surfaces"[All Fields] OR "surfacing"[All Fields] OR "surfacings"[All Fie…	23034	18:56:16
7	"non-food contact" OR "non-food contact surfaces" OR "non-food contact surface" OR "zone 3" OR "harborage site" OR "environmental niche" OR "floor drain" AND microbiome OR microbiota OR "relative abundance" OR metagenomics OR 16S OR "shotgun sequencing" OR "microbial community" OR "built-environment microbiome" AND listeria OR monocytogenes OR "listeria-positive" OR "listeria-harboring" OR "liste…			(((("non-food contact"[All Fields] OR "non-food contact surfaces"[All Fields] OR ("non food"[All Fields] AND ("contact"[All Fields] OR "contactable"[All Fields] OR "contacted"[All Fields] OR "contacting"[All Fields] OR "contacts"[All Fields]) AND ("surface"[All Fields] OR "surface s"[All Fields] OR "surfaced"[All Fields] OR "surfaces"[All Fields] OR "surfacing"[All Fields] OR "surfacings"[All Fie…	23034	18:55:10
6	"non-food contact" OR "non-food contact surfaces" OR "non-food contact surface" OR "zone 3" OR "harborage site" OR "environmental niche" OR "floor drain" AND microbiome OR microbiota OR "relative abundance" OR metagenomics OR 16S OR "shotgun sequencing" OR "microbial community" OR "built-environment microbiome" AND listeria OR monocytogenes OR "listeria-positive" OR "listeria-harboring" OR "liste…			(((("non-food contact"[All Fields] OR "non-food contact surfaces"[All Fields] OR ("non food"[All Fields] AND ("contact"[All Fields] OR "contactable"[All Fields] OR "contacted"[All Fields] OR "contacting"[All Fields] OR "contacts"[All Fields]) AND ("surface"[All Fields] OR "surface s"[All Fields] OR "surfaced"[All Fields] OR "surfaces"[All Fields] OR "surfacing"[All Fields] OR "surfacings"[All Fie…	2486071	18:54:32
5	"non-food contact surfaces" OR "Zone 3" OR floor drain OR "environmental niche" OR "harborage site" OR "environmental surfaces" AND microbiome OR "relative abundance" OR 16S OR metagenomics OR "alpha diversity" OR "beta diversity" OR OTU OR "taxonomical units" OR microbiota OR "built-environment microbiome" OR "shotgun metagenomics" OR "shotgun sequencing" OR "microbial composition" AND listeria …			(((("non-food contact surfaces"[All Fields] OR "Zone 3"[All Fields] OR (("floor s"[All Fields] OR "floored"[All Fields] OR "floorings"[All Fields] OR "floors and floorcoverings"[MeSH Terms] OR ("floors"[All Fields] AND "floorcoverings"[All Fields]) OR "floors and floorcoverings"[All Fields] OR "floor"[All Fields] OR "flooring"[All Fields] OR "floors"[All Fields]) AND ("drain"[All Fields] OR "drai…	23386	18:49:10
4	"non-food contact surfaces" OR "Zone 3" OR floor drain OR "environmental niche" OR "harborage site" OR "food processing facility" OR "zone 4" OR "food plant" OR "food manufacturing environment" OR "environmental surfaces" AND microbiome OR "relative abundance" OR 16S OR metagenomics OR "microbial community" OR "alpha diversity" OR "beta diversity" OR OTU OR "taxonomical units" OR microbiota OR "b…			(((("non-food contact surfaces"[All Fields] OR "Zone 3"[All Fields] OR (("floor s"[All Fields] OR "floored"[All Fields] OR "floorings"[All Fields] OR "floors and floorcoverings"[MeSH Terms] OR ("floors"[All Fields] AND "floorcoverings"[All Fields]) OR "floors and floorcoverings"[All Fields] OR "floor"[All Fields] OR "flooring"[All Fields] OR "floors"[All Fields]) AND ("drain"[All Fields] OR "drai…	23387	18:47:54
3	"non-food contact surfaces" OR "Zone 3" OR floor drain OR "environmental niche" OR "harborage site" OR "food processing facility" OR "zone 4" OR "food plant" OR "food manufacturing" OR "environmental surfaces" AND microbiome OR "relative abundance" OR 16S OR metagenomics OR "microbial community" OR "alpha diversity" OR "beta diversity" OR OTU OR "taxonomical units" OR microbiota OR biofilm OR "bu…			(((("non-food contact surfaces"[All Fields] OR "Zone 3"[All Fields] OR (("floor s"[All Fields] OR "floored"[All Fields] OR "floorings"[All Fields] OR "floors and floorcoverings"[MeSH Terms] OR ("floors"[All Fields] AND "floorcoverings"[All Fields]) OR "floors and floorcoverings"[All Fields] OR "floor"[All Fields] OR "flooring"[All Fields] OR "floors"[All Fields]) AND ("drain"[All Fields] OR "drai…	23432	18:45:37
2	"non-food contact surfaces" OR "Zone 3" OR drain OR floor OR "harborage site" OR "food processing facility" OR "zone 4" OR "food plant" OR "food manufacturing" OR "environmental surfaces" AND microbiome OR "relative abundance" OR 16S OR metagenomics OR "microbial community" OR "alpha diversity" OR "beta diversity" OR OTU OR "taxonomical units" OR microbiota OR biofilm OR "built-environment microb…			(((("non-food contact surfaces"[All Fields] OR "Zone 3"[All Fields] OR ("drain"[All Fields] OR "drain s"[All Fields] OR "drained"[All Fields] OR "draining"[All Fields] OR "drains"[All Fields]) OR ("floor s"[All Fields] OR "floored"[All Fields] OR "floorings"[All Fields] OR "floors and floorcoverings"[MeSH Terms] OR ("floors"[All Fields] AND "floorcoverings"[All Fields]) OR "floors and floorcoveri…	23432	18:43:35
1	"non-food contact surfaces" OR "Zone 3" OR drain OR floor OR surface OR niche OR "harborage site" OR condensate OR "food processing facility" OR "zone 4" OR "food plant" OR "food manufacturing" OR "environmental surfaces" OR plant AND microbiome OR "relative abundance" OR 16S OR metagenomics OR "microbial community" OR "alpha diversity" OR "beta diversity" OR genera OR species OR OTU OR OTUs OR "…			((((((("non-food contact surfaces"[All Fields] OR "Zone 3"[All Fields] OR ("drain"[All Fields] OR "drain s"[All Fields] OR "drained"[All Fields] OR "draining"[All Fields] OR "drains"[All Fields]) OR ("floor s"[All Fields] OR "floored"[All Fields] OR "floorings"[All Fields] OR "floors and floorcoverings"[MeSH Terms] OR ("floors"[All Fields] AND "floorcoverings"[All Fields]) OR "floors and floorcov…	2457583	18:39:54
