# Supplementary material for: Microbial Community Associations With Listeria monocytogenes in Food Processing Environments: A Systematic Review and Meta‐Analysis
Source: Compr Rev Food Sci Food Saf. 2025 Sep 14;24(5):e70277. doi: 10.1111/1541-4337.70277 (PMC12433589; doi:10.1111/1541-4337.70277)
Supplement: Supplementary file 3 — Supporting Table 3: crf370277‐sup‐0003‐Table3.xlsx [file CRF3-24-e70277-s001.xlsx]

## Sheet: Supplementary Table 4
	SampleID	Year	Facility	Y_F	Week	Month	L. monocytogenes	Section	SampleOrder	Chao1	se.chao1	Shannon	InvSimpson
X01051s	01051s	Y1	F1	Y1F1	W05	January	+	wash	8	148.897	11.1881	3.05759	12.886
X01052s	01052s	Y1	F1	Y1F1	W05	January	-	dry	15	165.4	21.4019	3.33415	17.3626
X01053s	01053s	Y1	F1	Y1F1	W05	January	-	wax	16	284.111	65.3494	3.39228	16.6044
X01054s	01054s	Y1	F2	Y1F2	W05	January	+	wash	23	623.833	79.3226	3.08882	7.22529
X01055s	01055s	Y1	F2	Y1F2	W05	January	+	dry	22	905.5	135.212	4.00407	23.2835
X01056s	01056s	Y1	F2	Y1F2	W05	January	+	wax	24	592.9	66.8848	3.96172	24.4591
X01057s	01057s	Y1	F3	Y1F3	W05	January	+	wash	6	740.133	80.4676	4.09936	19.8744
X01058s	01058s	Y1	F3	Y1F3	W05	January	-	dry	17	559.109	53.0736	4.12725	25.5792
X01059s	01059s	Y1	F3	Y1F3	W05	January	+	wax	7	675.073	76.2342	3.99114	20.6657
X01191s	01191s	Y1	F1	Y1F1	W06	January	-	wash	18	497.568	49.0463	3.82006	20.6606
X01192s	01192s	Y1	F1	Y1F1	W06	January	-	dry	17	468.375	30.5596	4.42571	33.2135
X01193s	01193s	Y1	F1	Y1F1	W06	January	+	wax	9	152.2	12.9772	2.29496	4.03299
X01194s	01194s	Y1	F2	Y1F2	W06	January	+	wash	26	258.769	53.5566	2.24179	5.28134
X01195s	01195s	Y1	F2	Y1F2	W06	January	+	dry	25	180.897	14.7654	2.95617	10.1792
X01196s	01196s	Y1	F2	Y1F2	W06	January	+	wax	27	138.792	11.0289	2.50941	6.17651
X01197s	01197s	Y1	F3	Y1F3	W06	January	+	wash	8	442	58.5081	3.64966	14.0653
X01198s	01198s	Y1	F3	Y1F3	W06	January	-	dry	18	204	19.8279	2.3035	3.49336
X01199s	01199s	Y1	F3	Y1F3	W06	January	-	wax	19	288.4	17.9437	3.65704	13.4153
X02021s	02021s	Y1	F1	Y1F1	W07	February	+	wash	6	665.556	51.38	4.83682	51.6686
X02022s	02022s	Y1	F1	Y1F1	W07	February	+	dry	5	527.122	44.4505	4.34448	36.3179
X02023s	02023s	Y1	F1	Y1F1	W07	February	-	wax	12	616.667	60.8255	4.12743	19.4939
X02024s	02024s	Y1	F2	Y1F2	W07	February	+	wash	17	353.37	48.0031	3.01661	10.1571
X02025s	02025s	Y1	F2	Y1F2	W07	February	+	dry	16	318.108	29.0755	3.30267	9.21928
X02026s	02026s	Y1	F2	Y1F2	W07	February	+	wax	18	181.235	23.5417	2.76321	6.7697
X02027s	02027s	Y1	F3	Y1F3	W07	February	+	wash	5	405.122	30.7082	3.96407	20.7736
X02028s	02028s	Y1	F3	Y1F3	W07	February	-	dry	12	246.6	18.9822	2.96268	5.22862
X02029s	02029s	Y1	F3	Y1F3	W07	February	-	wax	13	291.553	26.1958	3.22199	10.7354
X02161s	02161s	Y1	F1	Y1F1	W08	February	+	wash	7	438	57.1384	3.89156	22.6991
X02162s	02162s	Y1	F1	Y1F1	W08	February	-	dry	13	194.217	22.7003	2.50755	5.78104
X02163s	02163s	Y1	F1	Y1F1	W08	February	-	wax	14	206.062	15.5511	2.75372	6.91448
X02164s	02164s	Y1	F2	Y1F2	W08	February	+	wash	20	148.056	16.8508	2.13543	3.23705
X02165s	02165s	Y1	F2	Y1F2	W08	February	+	dry	19	350.895	35.9419	2.81714	6.26199
X02166s	02166s	Y1	F2	Y1F2	W08	February	+	wax	21	381.136	56.8244	3.25833	11.1944
X02167s	02167s	Y1	F3	Y1F3	W08	February	-	wash	15	495.5	53.5649	4.17846	32.1226
X02168s	02168s	Y1	F3	Y1F3	W08	February	-	dry	14	555.812	52.8537	4.07358	24.7332
X02169s	02169s	Y1	F3	Y1F3	W08	February	-	wax	16	445.167	41.9989	3.25218	6.5639
X03021s	03021s	Y1	F1	Y1F1	W09	March	-	wash	20	425.404	30.7312	4.34578	34.7399
X03022s	03022s	Y1	F1	Y1F1	W09	March	-	dry	19	278.917	31.5031	3.56394	17.0185
X03023s	03023s	Y1	F1	Y1F1	W09	March	-	wax	21	407.13	58.0077	3.44803	11.6604
X03024s	03024s	Y1	F2	Y1F2	W09	March	+	wash	29	280.571	54.6965	2.81508	9.39869
X03025s	03025s	Y1	F2	Y1F2	W09	March	+	dry	28	311.714	59.1513	2.61541	5.88932
X03026s	03026s	Y1	F2	Y1F2	W09	March	+	wax	30	177.4	21.8667	2.40418	5.4386
X03027s	03027s	Y1	F3	Y1F3	W09	March	+	wash	9	570.562	48.2685	4.50829	42.2284
X03028s	03028s	Y1	F3	Y1F3	W09	March	-	dry	20	560.02	50.3946	4.07206	26.7882
X03029s	03029s	Y1	F3	Y1F3	W09	March	+	wax	10	537.938	46.0485	4.29463	32.4861
X03161s	03161s	Y1	F1	Y1F1	W10	March	-	wash	23	647.968	48.0534	4.63777	43.2567
X03162s	03162s	Y1	F1	Y1F1	W10	March	-	dry	22	395.03	40.1123	3.65783	13.1561
X03163s	03163s	Y1	F1	Y1F1	W10	March	-	wax	24	405.638	34.0515	3.76164	15.5673
X03164s	03164s	Y1	F2	Y1F2	W10	March	+	wash	32	242.724	23.7589	3.17695	13.2412
X03165s	03165s	Y1	F2	Y1F2	W10	March	+	dry	31	309.15	48.9077	2.84519	8.82658
X03166s	03166s	Y1	F2	Y1F2	W10	March	+	wax	33	355.1	87.0738	2.73507	7.83607
X03167s	03167s	Y1	F3	Y1F3	W10	March	+	wash	12	765.208	69.3249	4.78343	59.4528
X03168s	03168s	Y1	F3	Y1F3	W10	March	+	dry	11	528.136	52.1003	3.47588	7.29195
X03169s	03169s	Y1	F3	Y1F3	W10	March	-	wax	21	482	42.666	3.79308	15.7788
X04041s	04041s	Y1	F1	Y1F1	W11	April	-	wash	2	287.188	20.0803	3.49231	16.3726
X04042s	04042s	Y1	F1	Y1F1	W11	April	-	dry	1	477.069	34.7001	4.10058	25.2733
X04043s	04043s	Y1	F1	Y1F1	W11	April	-	wax	3	637.012	34.1966	4.69624	37.5843
X04044s	04044s	Y1	F2	Y1F2	W11	April	+	wash	2	218	27.3942	2.90693	8.57992
X04045s	04045s	Y1	F2	Y1F2	W11	April	+	dry	1	388.231	55.6618	2.7385	7.40877
X04046s	04046s	Y1	F2	Y1F2	W11	April	+	wax	3	316.029	31.9167	3.13909	10.5122
X04047s	04047s	Y1	F3	Y1F3	W11	April	-	wash	2	664	54.8564	4.46077	34.6247
X04048s	04048s	Y1	F3	Y1F3	W11	April	-	dry	1	736.023	77.2373	4.43614	34.7318
X04049s	04049s	Y1	F3	Y1F3	W11	April	-	wax	3	621.667	60.8255	4.2588	32.8995
X04161s	04161s	Y1	F1	Y1F1	W12	April	-	wash	5	771.288	71.5343	4.69418	48.8532
X04162s	04162s	Y1	F1	Y1F1	W12	April	-	dry	4	573.143	49.2943	4.00657	18.566
X04163s	04163s	Y1	F1	Y1F1	W12	April	-	wax	6	565.873	42.306	4.30574	26.8046
X04164s	04164s	Y1	F2	Y1F2	W12	April	+	wash	5	354.474	59.0245	2.98826	9.13978
X04165s	04165s	Y1	F2	Y1F2	W12	April	+	dry	4	418.871	51.482	3.41804	13.3391
X04166s	04166s	Y1	F2	Y1F2	W12	April	+	wax	6	446.391	68.9075	3.10146	9.19489
X04167s	04167s	Y1	F3	Y1F3	W12	April	-	wash	5	883.25	76.7656	4.45766	29.7488
X04168s	04168s	Y1	F3	Y1F3	W12	April	-	dry	4	811.775	65.496	4.52019	36.3221
X04169s	04169s	Y1	F3	Y1F3	W12	April	-	wax	6	633.458	61.3427	4.18859	27.7812
X04271s	04271s	Y1	F1	Y1F1	W13	April	+	wash	2	534.163	57.3946	3.89665	22.9433
X04272s	04272s	Y1	F1	Y1F1	W13	April	+	dry	1	448.878	34.873	3.94078	19.7561
X04273s	04273s	Y1	F1	Y1F1	W13	April	-	wax	7	561.467	55.0636	4.12578	28.1401
X04274s	04274s	Y1	F2	Y1F2	W13	April	+	wash	8	135.913	14.1308	2.15595	4.33554
X04275s	04275s	Y1	F2	Y1F2	W13	April	+	dry	7	228	19.828	3.15753	10.1737
X04276s	04276s	Y1	F2	Y1F2	W13	April	+	wax	9	391.086	40.7258	3.71669	22.0593
X04277s	04277s	Y1	F3	Y1F3	W13	April	-	wash	8	688.5	56.7545	4.47773	35.3276
X04278s	04278s	Y1	F3	Y1F3	W13	April	-	dry	7	661.714	52.3294	4.27668	24.1734
X04279s	04279s	Y1	F3	Y1F3	W13	April	-	wax	9	576.438	55.2188	3.98238	21.7816
X11031s	11031s	Y1	F1	Y1F1	W01	November	+	wash	10	991	69.0553	4.72364	30.385
X11032s	11032s	Y1	F1	Y1F1	W01	November	-	dry	25	903.792	80.0414	3.77458	10.1073
X11033s	11033s	Y1	F1	Y1F1	W01	November	-	wax	26	499.623	38.7896	4.05831	18.9738
X11034s	11034s	Y1	F2	Y1F2	W01	November	+	wash	35	317.053	51.9715	2.94481	9.27648
X11035s	11035s	Y1	F2	Y1F2	W01	November	+	dry	34	278.143	41.2947	2.4504	4.72357
X11036s	11036s	Y1	F2	Y1F2	W01	November	+	wax	36	230.964	25.9144	2.50905	4.84169
X11037s	11037s	Y1	F3	Y1F3	W01	November	-	wash	22	657.554	50.9889	3.95593	20.6979
X11038s	11038s	Y1	F3	Y1F3	W01	November	+	dry	13	1190.08	104.043	4.41463	22.3276
X11039s	11039s	Y1	F3	Y1F3	W01	November	-	wax	23	604.279	68.3932	3.2405	8.40059
X11211s	11211s	Y1	F1	Y1F1	W02	November	+	wash	11	472.618	58.9883	3.4063	13.186
X11212s	11212s	Y1	F1	Y1F1	W02	November	-	dry	27	360.12	50.6805	3.15474	10.3885
X11213s	11213s	Y1	F1	Y1F1	W02	November	-	wax	28	397.69	48.1431	3.87317	26.7236
X11214s	11214s	Y1	F2	Y1F2	W02	November	+	wash	38	246.5	27.4409	2.9913	9.40497
X11215s	11215s	Y1	F2	Y1F2	W02	November	+	dry	37	211.036	20.5818	2.93642	7.99685
X11216s	11216s	Y1	F2	Y1F2	W02	November	+	wax	39	310.724	33.9316	2.78042	5.44701
X11217s	11217s	Y1	F3	Y1F3	W02	November	+	wash	15	280.667	16.8287	4.0071	26.1717
X11218s	11218s	Y1	F3	Y1F3	W02	November	+	dry	14	544.549	47.1583	3.98607	18.9006
X11219s	11219s	Y1	F3	Y1F3	W02	November	+	wax	16	345.022	24.4085	3.76157	16.4684
X12081s	12081s	Y1	F1	Y1F1	W03	December	+	wash	3	199.111	18.0078	3.0762	10.308
X12082s	12082s	Y1	F1	Y1F1	W03	December	-	dry	8	823.912	71.4508	4.07343	17.5682
X12083s	12083s	Y1	F1	Y1F1	W03	December	-	wax	9	293.167	41.6889	3.60881	20.8046
X12084s	12084s	Y1	F2	Y1F2	W03	December	+	wash	11	500.714	84.8314	3.46411	17.9104
X12085s	12085s	Y1	F2	Y1F2	W03	December	+	dry	10	114.231	15.4842	2.3998	6.12583
X12086s	12086s	Y1	F2	Y1F2	W03	December	+	wax	12	163.118	21.8622	2.74733	8.88113
X12087s	12087s	Y1	F3	Y1F3	W03	December	+	wash	2	339.941	27.8724	3.55451	10.1798
X12088s	12088s	Y1	F3	Y1F3	W03	December	+	dry	1	356.467	30.2994	3.26884	7.52298
X12089s	12089s	Y1	F3	Y1F3	W03	December	+	wax	3	251.086	20.8698	3.18744	12.068
X12181s	12181s	Y1	F1	Y1F1	W04	December	-	wash	10	287.264	13.9924	3.66332	13.5848
X12182s	12182s	Y1	F1	Y1F1	W04	December	+	dry	4	740.887	73.0807	3.96539	18.0013
X12183s	12183s	Y1	F1	Y1F1	W04	December	-	wax	11	212.103	18.7633	3.2153	13.0789
X12184s	12184s	Y1	F2	Y1F2	W04	December	+	wash	14	112.875	7.0589	2.17163	3.07787
X12185s	12185s	Y1	F2	Y1F2	W04	December	+	dry	13	270.435	38.033	2.59166	6.13939
X12186s	12186s	Y1	F2	Y1F2	W04	December	+	wax	15	404.115	56.6031	2.83041	6.88199
X12187s	12187s	Y1	F3	Y1F3	W04	December	-	wash	10	690.594	55.6984	4.20344	15.5775
X12188s	12188s	Y1	F3	Y1F3	W04	December	+	dry	4	555.973	63.8079	3.94895	23.2886
X12189s	12189s	Y1	F3	Y1F3	W04	December	-	wax	11	173.808	15.4678	2.81511	9.22981
X1s011119	1s011119	Y2	F1	Y2F1	W05	January	+	wash	4	581.857	65.97	3.251	9.03574
X1s012519	1s012519	Y2	F1	Y2F1	W06	January	+	wash	6	483.098	51.9015	3.48622	13.2148
X1s020719	1s020719	Y2	F1	Y2F1	W07	February	+	wash	8	232.484	17.9873	3.57523	19.119
X1s022119	1s022119	Y2	F1	Y2F1	W08	February	+	wash	10	421.758	50.8469	3.75432	24.9975
X1s030719	1s030719	Y2	F1	Y2F1	W09	March	+	wash	12	289.154	24.9875	3.01333	8.07261
X1s032119	1s032119	Y2	F1	Y2F1	W10	March	-	wash	14	233.824	18.156	3.51321	18.1506
X1s040419	1s040419	Y2	F1	Y2F1	W11	April	-	wash	16	259.194	22.6553	3.6181	19.2227
X1s042619	1s042619	Y2	F1	Y2F1	W12	April	-	wash	19	291.724	33.9315	3.45937	17.7835
X1s110318	1s110318	Y2	F1	Y2F1	W01	November	+	wash	1	307.182	29.3834	3.51932	14.6417
X1s112618	1s112618	Y2	F1	Y2F1	W02	November	-	wash	3	607.509	57.2579	3.63358	13.8091
X1s120718	1s120718	Y2	F1	Y2F1	W03	December	+	wash	3	265.5	23.4691	3.75218	20.2692
X1s121418	1s121418	Y2	F1	Y2F1	W04	December	-	wash	7	233.333	35.5115	2.80411	8.36318
X2s011119	2s011119	Y2	F1	Y2F1	W05	January	-	dry	10	315.737	28.7628	3.45476	14.2279
X2s012519	2s012519	Y2	F1	Y2F1	W06	January	+	dry	7	355.467	27.9663	3.87381	24.8217
X2s020719	2s020719	Y2	F1	Y2F1	W07	February	+	dry	9	501.898	36.1467	4.26749	28.7935
X2s022119	2s022119	Y2	F1	Y2F1	W08	February	-	dry	13	413.961	36.6162	3.66723	21.879
X2s030719	2s030719	Y2	F1	Y2F1	W09	March	+	dry	13	657.333	50.4366	4.25651	33.1361
X2s032119	2s032119	Y2	F1	Y2F1	W10	March	-	dry	15	430.568	39.8519	3.8662	21.167
X2s040419	2s040419	Y2	F1	Y2F1	W11	April	-	dry	17	366.163	32.3476	3.76942	23.403
X2s042619	2s042619	Y2	F1	Y2F1	W12	April	-	dry	20	419.935	53.0834	3.52006	17.906
X2s110318	2s110318	Y2	F1	Y2F1	W01	November	-	dry	1	707.68	51.8902	4.38704	32.5512
X2s112618	2s112618	Y2	F1	Y2F1	W02	November	-	dry	4	633.571	66.6878	4.46787	45.7106
X2s120718	2s120718	Y2	F1	Y2F1	W03	December	-	dry	5	365.571	23.0997	4.35091	42.2833
X2s121418	2s121418	Y2	F1	Y2F1	W04	December	-	dry	8	252	33.8611	2.75319	8.52282
X3s011119	3s011119	Y2	F1	Y2F1	W05	January	+	wax	5	690.292	46.2567	4.6621	37.3204
X3s012519	3s012519	Y2	F1	Y2F1	W06	January	-	wax	11	601.867	31.697	4.67578	40.7315
X3s020719	3s020719	Y2	F1	Y2F1	W07	February	-	wax	12	512.247	27.4546	4.62047	50.0127
X3s022119	3s022119	Y2	F1	Y2F1	W08	February	+	wax	11	787.356	40.0944	5.21095	84.516
X3s030719	3s030719	Y2	F1	Y2F1	W09	March	+	wax	14	533.123	40.2331	4.26078	27.4989
X3s032119	3s032119	Y2	F1	Y2F1	W10	March	+	wax	15	888.75	59.702	5.12111	77.5632
X3s040419	3s040419	Y2	F1	Y2F1	W11	April	-	wax	18	765.214	51.1853	5.0664	69.952
X3s042619	3s042619	Y2	F1	Y2F1	W12	April	-	wax	21	644.785	42.8494	4.5185	42.4942
X3s110318	3s110318	Y2	F1	Y2F1	W01	November	-	wax	2	536.714	33.264	4.56401	39.8339
X3s112618	3s112618	Y2	F1	Y2F1	W02	November	+	wax	2	601.643	45.8083	4.58047	37.8132
X3s120718	3s120718	Y2	F1	Y2F1	W03	December	-	wax	6	620.625	42.9143	4.93506	54.259
X3s121418	3s121418	Y2	F1	Y2F1	W04	December	-	wax	9	510.667	42.4905	4.06351	19.0129
X4s011119	4s011119	Y2	F2	Y2F2	W05	January	+	wash	13	723.898	64.9911	4.28473	32.3341
X4s012519	4s012519	Y2	F2	Y2F2	W06	January	+	wash	16	1036.65	86.052	4.74397	50.6509
X4s020719	4s020719	Y2	F2	Y2F2	W07	February	+	wash	19	434.333	40.7103	3.46772	14.6695
X4s022119	4s022119	Y2	F2	Y2F2	W08	February	+	wash	22	245.683	20.5984	3.22678	13.9038
X4s030719	4s030719	Y2	F2	Y2F2	W09	March	+	wash	25	592.57	36.4262	4.40205	31.6812
X4s032119	4s032119	Y2	F2	Y2F2	W10	March	+	wash	28	488.15	52.7397	3.51451	13.3022
X4s040419	4s040419	Y2	F2	Y2F2	W11	April	+	wash	30	1039.73	83.4673	4.88036	51.9935
X4s042619	4s042619	Y2	F2	Y2F2	W12	April	+	wash	33	1004.39	56.566	5.07407	56.619
X4s110318	4s110318	Y2	F2	Y2F2	W01	November	+	wash	1	673.636	82.381	4.32306	39.3625
X4s112618	4s112618	Y2	F2	Y2F2	W02	November	+	wash	4	1046.16	72.249	4.75803	30.9642
X4s120718	4s120718	Y2	F2	Y2F2	W03	December	+	wash	7	377.333	64.304	3.08413	12.0516
X4s121418	4s121418	Y2	F2	Y2F2	W04	December	+	wash	10	897.523	52.3397	4.89665	50.5645
X5s011119	5s011119	Y2	F2	Y2F2	W05	January	+	dry	14	592.791	56.7374	4.25593	28.6319
X5s012519	5s012519	Y2	F2	Y2F2	W06	January	+	dry	17	705.769	67.7651	4.31258	33.9823
X5s020719	5s020719	Y2	F2	Y2F2	W07	February	+	dry	20	1314.35	69.6096	5.31283	63.2242
X5s022119	5s022119	Y2	F2	Y2F2	W08	February	+	dry	23	660.4	51.4303	4.09354	19.0288
X5s030719	5s030719	Y2	F2	Y2F2	W09	March	+	dry	26	695.9	41.3934	4.73647	51.7932
X5s040419	5s040419	Y2	F2	Y2F2	W11	April	+	dry	31	527.065	37.0819	4.18754	25.3606
X5s042619	5s042619	Y2	F2	Y2F2	W12	April	+	dry	34	1036.46	61.9426	5.18212	75.6882
X5s110318	5s110318	Y2	F2	Y2F2	W01	November	+	dry	2	864.718	57.2923	4.81669	34.525
X5s112618	5s112618	Y2	F2	Y2F2	W02	November	+	dry	5	1307.72	78.0305	5.49419	106.222
X5s120718	5s120718	Y2	F2	Y2F2	W03	December	+	dry	8	516.125	36.2153	4.01787	20.0814
X5s121418	5s121418	Y2	F2	Y2F2	W04	December	+	dry	11	646.333	42.0585	3.96153	17.8
X6s011119	6s011119	Y2	F2	Y2F2	W05	January	+	wax	15	657.122	60.4971	4.38006	30.786
X6s012519	6s012519	Y2	F2	Y2F2	W06	January	+	wax	18	532.562	48.2685	4.10893	26.6395
X6s020719	6s020719	Y2	F2	Y2F2	W07	February	+	wax	21	787.64	53.4223	4.56422	34.5366
X6s022119	6s022119	Y2	F2	Y2F2	W08	February	+	wax	24	610.568	39.1069	4.64187	48.0419
X6s030719	6s030719	Y2	F2	Y2F2	W09	March	+	wax	27	609.585	33.1339	4.64515	45.6365
X6s032119	6s032119	Y2	F2	Y2F2	W10	March	+	wax	29	605.565	47.1279	4.24403	25.5613
X6s040419	6s040419	Y2	F2	Y2F2	W11	April	+	wax	32	341.333	30.0253	3.45736	12.0448
X6s042619	6s042619	Y2	F2	Y2F2	W12	April	+	wax	35	769.928	49.7208	4.8854	58.3369
X6s110318	6s110318	Y2	F2	Y2F2	W01	November	+	wax	3	535	32.5419	4.27611	26.0273
X6s112618	6s112618	Y2	F2	Y2F2	W02	November	+	wax	6	824.013	61.4907	4.79669	53.5113
X6s120718	6s120718	Y2	F2	Y2F2	W03	December	+	wax	9	438	31.9972	4.06501	27.723
X6s121418	6s121418	Y2	F2	Y2F2	W04	December	+	wax	12	583.766	38.5217	4.09539	21.8048
X7s011119	7s011119	Y2	F3	Y2F3	W05	January	+	wash	11	923.014	78.4181	4.59469	40.3515
X7s012519	7s012519	Y2	F3	Y2F3	W06	January	+	wash	14	811.66	88.8477	4.29378	33.3753
X7s020719	7s020719	Y2	F3	Y2F3	W07	February	+	wash	17	593.227	45.6628	4.47694	47.7049
X7s022119	7s022119	Y2	F3	Y2F3	W08	February	+	wash	20	589.8	39.6436	4.45096	38.4315
X7s030719	7s030719	Y2	F3	Y2F3	W09	March	+	wash	23	465.02	38.4028	4.24414	36.6931
X7s032119	7s032119	Y2	F3	Y2F3	W10	March	-	wash	3	600.528	56.3538	3.80945	19.2665
X7s040419	7s040419	Y2	F3	Y2F3	W11	April	+	wash	27	612.066	34.5958	4.2663	19.0909
X7s042619	7s042619	Y2	F3	Y2F3	W12	April	+	wash	30	825.763	67.1191	3.76295	14.0166
X7s110318	7s110318	Y2	F3	Y2F3	W01	November	-	wash	1	536.679	28.4603	4.64083	42.2903
X7s112618	7s112618	Y2	F3	Y2F3	W02	November	+	wash	2	595.283	55.2371	4.14332	29.8036
X7s120718	7s120718	Y2	F3	Y2F3	W03	December	+	wash	5	670.489	38.8184	4.73444	51.5151
X7s121418	7s121418	Y2	F3	Y2F3	W04	December	+	wash	8	778.703	59.2553	4.70021	55.9057
X8s011119	8s011119	Y2	F3	Y2F3	W05	January	+	dry	12	977.867	62.998	4.95911	57.5952
X8s012519	8s012519	Y2	F3	Y2F3	W06	January	+	dry	15	627	62.5077	4.27511	33.6303
X8s020719	8s020719	Y2	F3	Y2F3	W07	February	+	dry	18	695.778	64.832	4.41216	40.529
X8s022119	8s022119	Y2	F3	Y2F3	W08	February	+	dry	21	519.517	39.9112	4.3348	36.8156
X8s030719	8s030719	Y2	F3	Y2F3	W09	March	+	dry	24	574.25	42.8569	4.49485	44.9222
X8s032119	8s032119	Y2	F3	Y2F3	W10	March	-	dry	4	1132.84	107.532	4.68199	36.8353
X8s040419	8s040419	Y2	F3	Y2F3	W11	April	+	dry	28	939.25	59.9092	5.08748	58.8924
X8s042619	8s042619	Y2	F3	Y2F3	W12	April	-	dry	5	633.397	42.0996	4.47375	21.8333
X8s110318	8s110318	Y2	F3	Y2F3	W01	November	+	dry	1	685.283	68.5149	4.40463	39.4425
X8s112618	8s112618	Y2	F3	Y2F3	W02	November	+	dry	3	1331.51	88.9464	4.91823	26.9206
X8s120718	8s120718	Y2	F3	Y2F3	W03	December	+	dry	6	700.708	51.2925	4.62333	48.8593
X8s121418	8s121418	Y2	F3	Y2F3	W04	December	+	dry	9	566.768	50.8244	3.9505	21.4821
X9s011119	9s011119	Y2	F3	Y2F3	W05	January	+	wax	13	692.5	52.846	4.41242	29.7093
X9s012519	9s012519	Y2	F3	Y2F3	W06	January	+	wax	16	458.224	28.6525	4.04751	20.0732
X9s020719	9s020719	Y2	F3	Y2F3	W07	February	+	wax	19	520	64.0547	3.33859	9.63442
X9s022119	9s022119	Y2	F3	Y2F3	W08	February	+	wax	22	689.447	43.7088	4.47535	32.5395
X9s030719	9s030719	Y2	F3	Y2F3	W09	March	+	wax	25	600.312	38.3405	4.37934	29.9337
X9s032119	9s032119	Y2	F3	Y2F3	W10	March	+	wax	26	435.42	34.5726	4.09806	26.9922
X9s040419	9s040419	Y2	F3	Y2F3	W11	April	+	wax	29	345.021	26.5209	3.78012	22.4177
X9s042619	9s042619	Y2	F3	Y2F3	W12	April	+	wax	31	585.357	56.3076	4.23578	27.6708
X9s110318	9s110318	Y2	F3	Y2F3	W01	November	-	wax	2	631.154	69.7017	4.11218	24.9927
X9s112618	9s112618	Y2	F3	Y2F3	W02	November	+	wax	4	375.685	22.313	4.09419	21.6596
X9s120718	9s120718	Y2	F3	Y2F3	W03	December	+	wax	7	637.518	52.8983	4.39738	32.0804
X9s121418	9s121418	Y2	F3	Y2F3	W04	December	+	wax	10	662.725	62.5044	3.92197	14.331
