# Supplementary material for: Microbial Community Associations With Listeria monocytogenes in Food Processing Environments: A Systematic Review and Meta‐Analysis
Source: Compr Rev Food Sci Food Saf. 2025 Sep 14;24(5):e70277. doi: 10.1111/1541-4337.70277 (PMC12433589; doi:10.1111/1541-4337.70277)
Supplement: Supplementary file 4 — Supporting Table 4: crf370277‐sup‐0004‐Table4.xlsx [file CRF3-24-e70277-s003.xlsx]

## Sheet: Shannon
study	Type	npos	meanpos	sdpos	nneg	meanneg	sdneg
Cherifi 2022	Meat	12	3.41333	1.0592	34	3.79206	0.816626
Belk 2022	Meat	40	4.8561	1.61195	828	4.24112	1.24647
Townsend 2023	Produce	18	4.09188	1.06836	285	5.15839	1.3589
Schedleur-Bourguignon 2021	Meat	36	3.13	0.69	258	3.24	0.739824
Tan 2019	Produce	66	3.28965	0.696749	51	3.83401	0.570636
Rolon 2023	Produce	81	4.2973	0.529972	26	4.05488	0.616776
