# Supplementary material for: Microbial Community Associations With Listeria monocytogenes in Food Processing Environments: A Systematic Review and Meta‐Analysis
Source: Compr Rev Food Sci Food Saf. 2025 Sep 14;24(5):e70277. doi: 10.1111/1541-4337.70277 (PMC12433589; doi:10.1111/1541-4337.70277)
Supplement: Supplementary file 5 — Supporting Table 5: crf370277‐sup‐0004‐Table4.xlsx [file CRF3-24-e70277-s004.xlsx]

## Sheet: Supplementary Table 2
PMID	Title	Authors	Citation	First Author	Journal/Book	Publication Year	Create Date	PMCID	NIHMS ID	DOI
31167904	Gut Microbiota and Colonization Resistance against Bacterial Enteric Infection	Ducarmon QR, Zwittink RD, Hornung BVH, van Schaik W, Young VB, Kuijper EJ.	Microbiol Mol Biol Rev. 2019 Jun 5;83(3):e00007-19. doi: 10.1128/MMBR.00007-19. Print 2019 Aug 21.	Ducarmon QR	Microbiol Mol Biol Rev	2019	2019-06-07	PMC6710460		10.1128/MMBR.00007-19
29176582	Listeria monocytogenes: towards a complete picture of its physiology and pathogenesis	Radoshevich L, Cossart P.	Nat Rev Microbiol. 2018 Jan;16(1):32-46. doi: 10.1038/nrmicro.2017.126. Epub 2017 Nov 27.	Radoshevich L	Nat Rev Microbiol	2018	2017-11-28			10.1038/nrmicro.2017.126
33583696	Making Sense of the Biodiversity and Virulence of Listeria monocytogenes	Disson O, Moura A, Lecuit M.	Trends Microbiol. 2021 Sep;29(9):811-822. doi: 10.1016/j.tim.2021.01.008. Epub 2021 Feb 11.	Disson O	Trends Microbiol	2021	2021-02-15			10.1016/j.tim.2021.01.008
34735226	Small proline-rich protein 2A is a gut bactericidal protein deployed during helminth infection	Hu Z, Zhang C, Sifuentes-Dominguez L, Zarek CM, Propheter DC, Kuang Z, Wang Y, Pendse M, Ruhn KA, Hassell B, Behrendt CL, Zhang B, Raj P, Harris-Tryon TA, Reese TA, Hooper LV.	Science. 2021 Nov 5;374(6568):eabe6723. doi: 10.1126/science.abe6723. Epub 2021 Nov 5.	Hu Z	Science	2021	2021-11-04	PMC8977106	NIHMS1788060	10.1126/science.abe6723
30675064	A defined commensal consortium elicits CD8 T cells and anti-cancer immunity	Tanoue T, Morita S, Plichta DR, Skelly AN, Suda W, Sugiura Y, Narushima S, Vlamakis H, Motoo I, Sugita K, Shiota A, Takeshita K, Yasuma-Mitobe K, Riethmacher D, Kaisho T, Norman JM, Mucida D, Suematsu M, Yaguchi T, Bucci V, Inoue T, Kawakami Y, Olle B, Roberts B, Hattori M, Xavier RJ, Atarashi K, Honda K.	Nature. 2019 Jan;565(7741):600-605. doi: 10.1038/s41586-019-0878-z. Epub 2019 Jan 23.	Tanoue T	Nature	2019	2019-01-25			10.1038/s41586-019-0878-z
34851542	Bacteriocins: Properties and potential use as antimicrobials	Darbandi A, Asadi A, Mahdizade Ari M, Ohadi E, Talebi M, Halaj Zadeh M, Darb Emamie A, Ghanavati R, Kakanj M.	J Clin Lab Anal. 2022 Jan;36(1):e24093. doi: 10.1002/jcla.24093. Epub 2021 Dec 1.	Darbandi A	J Clin Lab Anal	2022	2021-12-01	PMC8761470		10.1002/jcla.24093
34819495	Listeria monocytogenes faecal carriage is common and depends on the gut microbiota	Hafner L, Pichon M, Burucoa C, Nusser SHA, Moura A, Garcia-Garcera M, Lecuit M.	Nat Commun. 2021 Nov 24;12(1):6826. doi: 10.1038/s41467-021-27069-y.	Hafner L	Nat Commun	2021	2021-11-25	PMC8613254		10.1038/s41467-021-27069-y
24551601	Listeria monocytogenes: survival and adaptation in the gastrointestinal tract	Gahan CG, Hill C.	Front Cell Infect Microbiol. 2014 Feb 5;4:9. doi: 10.3389/fcimb.2014.00009. eCollection 2014.	Gahan CG	Front Cell Infect Microbiol	2014	2014-02-20	PMC3913888		10.3389/fcimb.2014.00009
24642348	Traditional cheeses: rich and diverse microbiota with associated benefits	Montel MC, Buchin S, Mallet A, Delbes-Paus C, Vuitton DA, Desmasures N, Berthier F.	Int J Food Microbiol. 2014 May 2;177:136-54. doi: 10.1016/j.ijfoodmicro.2014.02.019. Epub 2014 Mar 3.	Montel MC	Int J Food Microbiol	2014	2014-03-20			10.1016/j.ijfoodmicro.2014.02.019
33836430	Nondestructive multiplex detection of foodborne pathogens with background microflora and symbiosis using a paper chromogenic array and advanced neural network	Jia Z, Luo Y, Wang D, Dinh QN, Lin S, Sharma A, Block EM, Yang M, Gu T, Pearlstein AJ, Yu H, Zhang B.	Biosens Bioelectron. 2021 Jul 1;183:113209. doi: 10.1016/j.bios.2021.113209. Epub 2021 Apr 1.	Jia Z	Biosens Bioelectron	2021	2021-04-09			10.1016/j.bios.2021.113209
34614175	Microbiome Population Dynamics of Cold-Smoked Sockeye Salmon during Refrigerated Storage and after Culture Enrichment	Jarvis KG, Hsu CK, Pettengill JB, Ihrie J, Karathia H, Hasan NA, Grim CJ.	J Food Prot. 2021 Feb 1;85(2):238-253. doi: 10.4315/JFP-21-228.	Jarvis KG	J Food Prot	2021	2021-10-06			10.4315/JFP-21-228
25340833	Bacterial and cellular RNAs at work during Listeria infection	Sesto N, Koutero M, Cossart P.	Future Microbiol. 2014;9(9):1025-37. doi: 10.2217/fmb.14.79.	Sesto N	Future Microbiol	2014	2014-10-24			10.2217/fmb.14.79
34613762	Surveillance of Listeria monocytogenes: Early Detection, Population Dynamics, and Quasimetagenomic Sequencing during Selective Enrichment	Wagner E, Fagerlund A, Langsrud S, Møretrø T, Jensen MR, Moen B.	Appl Environ Microbiol. 2021 Nov 24;87(24):e0177421. doi: 10.1128/AEM.01774-21. Epub 2021 Oct 6.	Wagner E	Appl Environ Microbiol	2021	2021-10-06	PMC8612253		10.1128/AEM.01774-21
33613505	Co-Occurrence of Listeria spp. and Spoilage Associated Microbiota During Meat Processing Due to Cross-Contamination Events	Zwirzitz B, Wetzels SU, Dixon ED, Fleischmann S, Selberherr E, Thalguter S, Quijada NM, Dzieciol M, Wagner M, Stessl B.	Front Microbiol. 2021 Feb 5;12:632935. doi: 10.3389/fmicb.2021.632935. eCollection 2021.	Zwirzitz B	Front Microbiol	2021	2021-02-22	PMC7892895		10.3389/fmicb.2021.632935
34964288	Plants as a realized niche for Listeria monocytogenes	Truong HN, Garmyn D, Gal L, Fournier C, Sevellec Y, Jeandroz S, Piveteau P.	Microbiologyopen. 2021 Nov;10(6):e1255. doi: 10.1002/mbo3.1255.	Truong HN	Microbiologyopen	2021	2021-12-29	PMC8710918		10.1002/mbo3.1255
32033406	Bacteriocins of Listeria monocytogenes and Their Potential as a Virulence Factor	Lee S.	Toxins (Basel). 2020 Feb 5;12(2):103. doi: 10.3390/toxins12020103.	Lee S	Toxins (Basel)	2020	2020-02-09	PMC7076858		10.3390/toxins12020103
35309567	A Retrospective Study of Rare Listeria Meningoencephalitis in Immunocompetent Children in China	Mo T, Wu F, Dou X, Wang D, Xia H, Li X.	Front Neurol. 2022 Mar 2;13:827145. doi: 10.3389/fneur.2022.827145. eCollection 2022.	Mo T	Front Neurol	2022	2022-03-21	PMC8924113		10.3389/fneur.2022.827145
11952224	Control of Listeria monocytogenes in the food-processing environment	Tompkin RB.	J Food Prot. 2002 Apr;65(4):709-25. doi: 10.4315/0362-028x-65.4.709.	Tompkin RB	J Food Prot	2002	2002-04-16			10.4315/0362-028x-65.4.709
35033975	Dynamics of Listeria monocytogenes and the microbiome on fresh-cut cantaloupe and romaine lettuce during storage at refrigerated and abusive temperatures	Gu G, Kroft B, Lichtenwald M, Luo Y, Millner P, Patel J, Nou X.	Int J Food Microbiol. 2022 Mar 2;364:109531. doi: 10.1016/j.ijfoodmicro.2022.109531. Epub 2022 Jan 10.	Gu G	Int J Food Microbiol	2022	2022-01-16			10.1016/j.ijfoodmicro.2022.109531
35689970	Exploring communication signals inside the microbial community of a Listeria monocytogenes-carrying biofilm contamination site	Cabo ML, Rodríguez A, Herrera JR.	Int J Food Microbiol. 2022 Sep 2;376:109773. doi: 10.1016/j.ijfoodmicro.2022.109773. Epub 2022 Jun 4.	Cabo ML	Int J Food Microbiol	2022	2022-06-11			10.1016/j.ijfoodmicro.2022.109773
29271903	Multifaceted Defense against Listeria monocytogenes in the Gastro-Intestinal Lumen	Becattini S, Pamer EG.	Pathogens. 2017 Dec 22;7(1):1. doi: 10.3390/pathogens7010001.	Becattini S	Pathogens	2017	2017-12-23	PMC5874727		10.3390/pathogens7010001
35336188	Co-Occurrence of L. monocytogenes with Other Bacterial Genera and Bacterial Diversity on Cleaned Conveyor Surfaces in a Swine Slaughterhouse	Cherifi T, Arsenault J, Quessy S, Fravalo P.	Microorganisms. 2022 Mar 14;10(3):613. doi: 10.3390/microorganisms10030613.	Cherifi T	Microorganisms	2022	2022-03-26	PMC8948719		10.3390/microorganisms10030613
34576857	Behaviour of Listeria monocytogenes and Natural Microflora during the Manufacture of Riojano Chorizo (Spanish Dry Cured Sausage)	Gonzalez-Fandos E, Vazquez de Castro M, Martinez-Laorden A.	Microorganisms. 2021 Sep 15;9(9):1963. doi: 10.3390/microorganisms9091963.	Gonzalez-Fandos E	Microorganisms	2021	2021-09-28	PMC8467648		10.3390/microorganisms9091963
36076388	Bombyx mori from a food safety perspective: A systematic review	Marzoli F, Antonelli P, Saviane A, Tassoni L, Cappellozza S, Belluco S.	Food Res Int. 2022 Oct;160:111679. doi: 10.1016/j.foodres.2022.111679. Epub 2022 Jul 14.	Marzoli F	Food Res Int	2022	2022-09-09			10.1016/j.foodres.2022.111679
31710972	Tracking bacteriome variation over time in Listeria monocytogenes-positive foci in food industry	Rodríguez-López P, Rodríguez-Herrera JJ, Cabo ML.	Int J Food Microbiol. 2020 Feb 16;315:108439. doi: 10.1016/j.ijfoodmicro.2019.108439. Epub 2019 Nov 6.	Rodríguez-López P	Int J Food Microbiol	2020	2019-11-12			10.1016/j.ijfoodmicro.2019.108439
34057273	The occurrence, growth, and biocontrol of Listeria monocytogenes in fresh and surface-ripened soft and semisoft cheeses	Falardeau J, Trmčić A, Wang S.	Compr Rev Food Sci Food Saf. 2021 Jul;20(4):4019-4048. doi: 10.1111/1541-4337.12768. Epub 2021 May 30.	Falardeau J	Compr Rev Food Sci Food Saf	2021	2021-05-31			10.1111/1541-4337.12768
31485510	Metagenomics analysis of bacterial structure communities within natural biofilm	Hemdan BA, El-Liethy MA, ElMahdy MEI, El-Taweel GE.	Heliyon. 2019 Aug 23;5(8):e02271. doi: 10.1016/j.heliyon.2019.e02271. eCollection 2019 Aug.	Hemdan BA	Heliyon	2019	2019-09-06	PMC6716113		10.1016/j.heliyon.2019.e02271
32994967	Influence of milk microbiota on Listeria monocytogenes survival during cheese ripening	Lee J, Seo Y, Ha J, Kim S, Choi Y, Oh H, Lee Y, Kim Y, Kang J, Park E, Yoon Y.	Food Sci Nutr. 2020 Jul 31;8(9):5071-5076. doi: 10.1002/fsn3.1806. eCollection 2020 Sep.	Lee J	Food Sci Nutr	2020	2020-09-30	PMC7500772		10.1002/fsn3.1806
34119111	Effect οf οxygen availability and pH οn adaptive acid tolerance response of immobilized Listeria monocytogenes in structured growth media	Makariti IP, Grivokostopoulos NC, Skandamis PN.	Food Microbiol. 2021 Oct;99:103826. doi: 10.1016/j.fm.2021.103826. Epub 2021 May 18.	Makariti IP	Food Microbiol	2021	2021-06-13			10.1016/j.fm.2021.103826
35915316	Effects of Rubus fruticosus and Juniperus oxycedrus derivatives on culturability and viability of Listeria monocytogenes	Barbieri F, Montanari C, Šimat V, Skroza D, Čagalj M, Smole-Možina S, Bassi D, Gardini F, Tabanelli G.	Sci Rep. 2022 Aug 1;12(1):13158. doi: 10.1038/s41598-022-17408-4.	Barbieri F	Sci Rep	2022	2022-08-01	PMC9343658		10.1038/s41598-022-17408-4
29433294	Bayesian modeling of two- and three-species bacterial competition in milk	Quinto EJ, Marín JM, Caro I, Mateo J, Schaffner DW.	Food Res Int. 2018 Mar;105:952-961. doi: 10.1016/j.foodres.2017.12.033. Epub 2017 Dec 14.	Quinto EJ	Food Res Int	2018	2018-02-14			10.1016/j.foodres.2017.12.033
22912449	Listeria monocytogenes and hemolytic Listeria innocua in poultry	Milillo SR, Stout JC, Hanning IB, Clement A, Fortes ED, den Bakker HC, Wiedmann M, Ricke SC.	Poult Sci. 2012 Sep;91(9):2158-63. doi: 10.3382/ps.2012-02292.	Milillo SR	Poult Sci	2012	2012-08-23			10.3382/ps.2012-02292
29933230	Effect of food microstructure on growth dynamics of Listeria monocytogenes in fish-based model systems	Verheyen D, Bolívar A, Pérez-Rodríguez F, Baka M, Skåra T, Van Impe JF.	Int J Food Microbiol. 2018 Oct 20;283:7-13. doi: 10.1016/j.ijfoodmicro.2018.05.032. Epub 2018 Jun 1.	Verheyen D	Int J Food Microbiol	2018	2018-06-23			10.1016/j.ijfoodmicro.2018.05.032
31996135	Quasimetagenomic source tracking of Listeria monocytogenes from naturally contaminated ice cream	Ottesen A, Ramachandran P, Chen Y, Brown E, Reed E, Strain E.	BMC Infect Dis. 2020 Jan 29;20(1):83. doi: 10.1186/s12879-019-4747-z.	Ottesen A	BMC Infect Dis	2020	2020-01-31	PMC6990534		10.1186/s12879-019-4747-z
32499762	Fate of Listeria monocytogenes in the Presence of Resident Cheese Microbiota on Common Packaging Materials	Di Ciccio P, Rubiola S, Grassi MA, Civera T, Abbate F, Chiesa F.	Front Microbiol. 2020 May 15;11:830. doi: 10.3389/fmicb.2020.00830. eCollection 2020.	Di Ciccio P	Front Microbiol	2020	2020-06-06	PMC7243358		10.3389/fmicb.2020.00830
23035726	Effect of x-ray treatments on pathogenic bacteria, inherent microbiota, color, and texture on parsley leaves	Mahmoud BS.	Foodborne Pathog Dis. 2012 Oct;9(10):922-7. doi: 10.1089/fpd.2012.1191.	Mahmoud BS	Foodborne Pathog Dis	2012	2012-10-06			10.1089/fpd.2012.1191
28604108	How the study of Listeria monocytogenes has led to new concepts in biology	Rolhion N, Cossart P.	Future Microbiol. 2017 Jun;12:621-638. doi: 10.2217/fmb-2016-0221. Epub 2017 Jun 12.	Rolhion N	Future Microbiol	2017	2017-06-13			10.2217/fmb-2016-0221
36087524	Real-time metagenomics-based diagnosis of community-acquired meningitis: A prospective series, southern France	Morsli M, Boudet A, Kerharo Q, Stephan R, Salipante F, Dunyach-Remy C, Houhamdi L, Fournier PE, Lavigne JP, Drancourt M.	EBioMedicine. 2022 Oct;84:104247. doi: 10.1016/j.ebiom.2022.104247. Epub 2022 Sep 7.	Morsli M	EBioMedicine	2022	2022-09-10	PMC9463524		10.1016/j.ebiom.2022.104247
31721708	Antibiotics Application Strategies to Control Biofilm Formation in Pathogenic Bacteria	Khan F, Pham DTN, Oloketuyi SF, Kim YM.	Curr Pharm Biotechnol. 2020;21(4):270-286. doi: 10.2174/1389201020666191112155905.	Khan F	Curr Pharm Biotechnol	2020	2019-11-14			10.2174/1389201020666191112155905
36076825	Understanding the Effect of Ozone on Listeria monocytogenes and Resident Microbiota of Gorgonzola Cheese Surface: A Culturomic Approach	Panebianco F, Rubiola S, Buttieri C, Di Ciccio PA, Chiesa F, Civera T.	Foods. 2022 Aug 31;11(17):2640. doi: 10.3390/foods11172640.	Panebianco F	Foods	2022	2022-09-09	PMC9455919		10.3390/foods11172640
24789600	Isolation of Listeria monocytogenes from Food and Water: Official and Experimental Protocols	Azizoglu RO, Gorski L, Kathariou S.	Curr Protoc Microbiol. 2014 May 1;33:9B.5.1-19. doi: 10.1002/9780471729259.mc09b05s33.	Azizoglu RO	Curr Protoc Microbiol	2014	2014-05-03			10.1002/9780471729259.mc09b05s33
36550487	Bacterial ribosomal RNA detection in cerebrospinal fluid using a viromics approach	Kinsella CM, Edridge AWD, van Zeggeren IE, Deijs M, van de Beek D, Brouwer MC, van der Hoek L.	Fluids Barriers CNS. 2022 Dec 22;19(1):102. doi: 10.1186/s12987-022-00400-5.	Kinsella CM	Fluids Barriers CNS	2022	2022-12-22	PMC9773461		10.1186/s12987-022-00400-5
35741879	Investigation on the Microbial Diversity of Fresh-Cut Lettuce during Processing and Storage Using High Throughput Sequencing and Their Relationship with Quality	Sun Y, Zhao X, Ma Y, Ma Z, He Z, Zhao W, Wang P, Zhao S, Wang D.	Foods. 2022 Jun 8;11(12):1683. doi: 10.3390/foods11121683.	Sun Y	Foods	2022	2022-06-24	PMC9222426		10.3390/foods11121683
33032033	Metagenomics-based approach for studying and selecting bioprotective strains from the bacterial community of artisanal cheeses	Suárez N, Weckx S, Minahk C, Hebert EM, Saavedra L.	Int J Food Microbiol. 2020 Dec 16;335:108894. doi: 10.1016/j.ijfoodmicro.2020.108894. Epub 2020 Sep 29.	Suárez N	Int J Food Microbiol	2020	2020-10-08			10.1016/j.ijfoodmicro.2020.108894
28781746	Recent advances in understanding Listeria monocytogenes infection: the importance of subcellular and physiological context	David DJV, Cossart P.	F1000Res. 2017 Jul 13;6:F1000 Faculty Rev-1126. doi: 10.12688/f1000research.11363.1. eCollection 2017.	David DJV	F1000Res	2017	2017-08-08	PMC5516218		10.12688/f1000research.11363.1
36737928	Microbial contamination, community diversity and cross-contamination risk of food-contact ice	Liao X, Shen W, Wang Y, Bai L, Ding T.	Food Res Int. 2023 Feb;164:112335. doi: 10.1016/j.foodres.2022.112335. Epub 2022 Dec 20.	Liao X	Food Res Int	2023	2023-02-04			10.1016/j.foodres.2022.112335
35630516	Comparison of the Microbiome of Artisanal Homemade and Industrial Feta Cheese through Amplicon Sequencing and Shotgun Metagenomics	Papadimitriou K, Anastasiou R, Georgalaki M, Bounenni R, Paximadaki A, Charmpi C, Alexandraki V, Kazou M, Tsakalidou E.	Microorganisms. 2022 May 23;10(5):1073. doi: 10.3390/microorganisms10051073.	Papadimitriou K	Microorganisms	2022	2022-05-28	PMC9146562		10.3390/microorganisms10051073
34119114	Lactic fermentation of cooked, comminuted mussel, Perna canaliculus	Kitundu E, Young O, Seale B, Owens A.	Food Microbiol. 2021 Oct;99:103829. doi: 10.1016/j.fm.2021.103829. Epub 2021 May 14.	Kitundu E	Food Microbiol	2021	2021-06-13			10.1016/j.fm.2021.103829
35980043	A Pilot Study: the Development of a Facility-Associated Microbiome and Its Association with the Presence of Listeria Spp. in One Small Meat Processing Facility	Belk AD, Frazier AN, Fuerniss LK, Delmore R, Belk K, Borlee B, Geornaras I, Martin JN, Metcalf JL.	Microbiol Spectr. 2022 Oct 26;10(5):e0204522. doi: 10.1128/spectrum.02045-22. Epub 2022 Aug 18.	Belk AD	Microbiol Spectr	2022	2022-08-18	PMC9603805		10.1128/spectrum.02045-22
21611773	Factors affecting survival of Listeria monocytogenes and Listeria innocua in soil samples	McLaughlin HP, Casey PG, Cotter J, Gahan CG, Hill C.	Arch Microbiol. 2011 Nov;193(11):775-85. doi: 10.1007/s00203-011-0716-7. Epub 2011 May 25.	McLaughlin HP	Arch Microbiol	2011	2011-05-26			10.1007/s00203-011-0716-7
34498377	Competitive growth kinetics of Campylobacter jejuni, Escherichia coli O157:H7 and Listeria monocytogenes with enteric microflora in a small-intestine model	Fuchisawa Y, Abe H, Koyama K, Koseki S.	J Appl Microbiol. 2022 Feb;132(2):1467-1478. doi: 10.1111/jam.15294. Epub 2021 Sep 23.	Fuchisawa Y	J Appl Microbiol	2022	2021-09-09	PMC9291610		10.1111/jam.15294
15895751	Bacteriophage control of foodborne bacteriat	Greer GG.	J Food Prot. 2005 May;68(5):1102-11. doi: 10.4315/0362-028x-68.5.1102.	Greer GG	J Food Prot	2005	2005-05-18			10.4315/0362-028x-68.5.1102
35703536	Compositional and Functional Changes in Microbial Communities of Composts Due to the Composting-Related Factors and the Presence of Listeria monocytogenes	Wang H, Shankar V, Jiang X.	Microbiol Spectr. 2022 Aug 31;10(4):e0184521. doi: 10.1128/spectrum.01845-21. Epub 2022 Jun 15.	Wang H	Microbiol Spectr	2022	2022-06-15	PMC9430276		10.1128/spectrum.01845-21
32658271	Indole signaling decreases biofilm formation and related virulence of Listeria monocytogenes	Rattanaphan P, Mittraparp-Arthorn P, Srinoun K, Vuddhakul V, Tansila N.	FEMS Microbiol Lett. 2020 Jul 1;367(14):fnaa116. doi: 10.1093/femsle/fnaa116.	Rattanaphan P	FEMS Microbiol Lett	2020	2020-07-14			10.1093/femsle/fnaa116
31961227	Prevalence, Persistence, and Diversity of Listeria monocytogenes and Listeria Species in Produce Packinghouses in Three U.S. States	Estrada EM, Hamilton AM, Sullivan GB, Wiedmann M, Critzer FJ, Strawn LK.	J Food Prot. 2020 Jan 21:277-286. doi: 10.4315/0362-028X.JFP-19-411. Online ahead of print.	Estrada EM	J Food Prot	2020	2020-01-22			10.4315/0362-028X.JFP-19-411
29775543	Native bacterial communities and Listeria monocytogenes survival in soils collected from the Lower Mainland of British Columbia, Canada	Falardeau J, Walji K, Haure M, Fong K, Taylor G, Ma Y, Smukler S, Wang S.	Can J Microbiol. 2018 Oct;64(10):695-705. doi: 10.1139/cjm-2018-0115. Epub 2018 May 18.	Falardeau J	Can J Microbiol	2018	2018-05-19			10.1139/cjm-2018-0115
35473979	Dual-species biofilms formation between dominant microbiota isolated from a meat processing industry with Listeria monocytogenes and Salmonella enterica: Unraveling their ecological interactions	Ripolles-Avila C, Guitan-Santamaria M, Pizarro-Giménez K, Mazaheri T, Rodríguez-Jerez JJ.	Food Microbiol. 2022 Aug;105:104026. doi: 10.1016/j.fm.2022.104026. Epub 2022 Mar 14.	Ripolles-Avila C	Food Microbiol	2022	2022-04-27			10.1016/j.fm.2022.104026
22488069	Effect of anolyte on background microflora, Salmonella, and Listeria monocytogenes on catfish fillets	Rajkowski KT, Sommers CH.	J Food Prot. 2012 Apr;75(4):765-70. doi: 10.4315/0362-028X.JFP-11-426.	Rajkowski KT	J Food Prot	2012	2012-04-11			10.4315/0362-028X.JFP-11-426
35499450	Survival of Naturally Contaminating Listeria monocytogenes in Commercial Mediterranean-Style Dry Fermented Sausages during Storage	Mudadu AG, Piras G, Melillo R, Salza S, Cau S, Virgilio S, Meloni D, Mele P.	J Food Prot. 2022 Nov 1;85(11):1576-1583. doi: 10.4315/JFP-22-023.	Mudadu AG	J Food Prot	2022	2022-05-02			10.4315/JFP-22-023
31431193	The occurrence of Listeria monocytogenes is associated with built environment microbiota in three tree fruit processing facilities	Tan X, Chung T, Chen Y, Macarisin D, LaBorde L, Kovac J.	Microbiome. 2019 Aug 21;7(1):115. doi: 10.1186/s40168-019-0726-2.	Tan X	Microbiome	2019	2019-08-22	PMC6702733		10.1186/s40168-019-0726-2
34726493	Dietary Modulation Alters Susceptibility to Listeria monocytogenes and Salmonella Typhimurium with or without a Gut Microbiota	Wolter M, Steimle A, Parrish A, Zimmer J, Desai MS.	mSystems. 2021 Dec 21;6(6):e0071721. doi: 10.1128/mSystems.00717-21. Epub 2021 Nov 2.	Wolter M	mSystems	2021	2021-11-02	PMC8562491		10.1128/mSystems.00717-21
36050590	Larval gut microbiome of Pelidnota luridipes (Coleoptera: Scarabaeidae): high bacterial diversity, different metabolic profiles on gut chambers and species with probiotic potential	Falqueto SA, de Sousa JR, da Silva RC, da Silva GF, Pinheiro DG, Soares MA.	World J Microbiol Biotechnol. 2022 Sep 2;38(11):210. doi: 10.1007/s11274-022-03387-1.	Falqueto SA	World J Microbiol Biotechnol	2022	2022-09-01			10.1007/s11274-022-03387-1
35538885	The effect of crisping, misting, and storage temperature on the survival or growth of Listeria monocytogenes and natural psychrotrophic bacteria on romaine lettuce	Jung Y, Guo M, Matthews KR.	Food Sci Technol Int. 2022 May 11:10820132221101265. doi: 10.1177/10820132221101265. Online ahead of print.	Jung Y	Food Sci Technol Int	2022	2022-05-11			10.1177/10820132221101265
35781865	Comparison of probiotic Lactobacillus strains isolated from dairy and Iranian traditional food products with those from human source on intestinal microbiota using BALB/C mice model	Hatami S, Yavarmanesh M, Sankian M, Issazadeh SA.	Braz J Microbiol. 2022 Sep;53(3):1577-1591. doi: 10.1007/s42770-022-00790-6. Epub 2022 Jul 4.	Hatami S	Braz J Microbiol	2022	2022-07-05	PMC9433612		10.1007/s42770-022-00790-6
23685758	Oral transmission of Listeria monocytogenes in mice via ingestion of contaminated food	Bou Ghanem EN, Myers-Morales T, Jones GS, D'Orazio SE.	J Vis Exp. 2013 May 6;(75):e50381. doi: 10.3791/50381.	Bou Ghanem EN	J Vis Exp	2013	2013-05-21	PMC3676286	NIHMS586311	10.3791/50381
26862605	Growth Potential of Listeria Monocytogenes and Staphylococcus Aureus on Fresh-Cut Tropical Fruits	Feng K, Hu W, Jiang A, Xu Y, Sarengaowa, Li X, Bai X.	J Food Sci. 2015 Nov;80(11):M2548-54. doi: 10.1111/1750-3841.13089.	Feng K	J Food Sci	2015	2016-02-11			10.1111/1750-3841.13089
33995413	Aging-Induced Dysbiosis of Gut Microbiota as a Risk Factor for Increased Listeria monocytogenes Infection	Alam MS, Gangiredla J, Hasan NA, Barnaba T, Tartera C.	Front Immunol. 2021 Apr 28;12:672353. doi: 10.3389/fimmu.2021.672353. eCollection 2021.	Alam MS	Front Immunol	2021	2021-05-17	PMC8115019		10.3389/fimmu.2021.672353
11990037	Detection and isolation of Listeria monocytogenes from food samples: implications of sublethal injury	Donnelly CW.	J AOAC Int. 2002 Mar-Apr;85(2):495-500.	Donnelly CW	J AOAC Int	2002	2002-05-07
29587465	MicroRNA-146a Deficiency Protects against Listeria monocytogenes Infection by Modulating the Gut Microbiota	Du CT, Gao W, Ma K, Yu SX, Li N, Yan SQ, Zhou FH, Liu ZZ, Chen W, Lei LC, Yang YJ, Han WY.	Int J Mol Sci. 2018 Mar 26;19(4):993. doi: 10.3390/ijms19040993.	Du CT	Int J Mol Sci	2018	2018-03-29	PMC5979314		10.3390/ijms19040993
32221532	Growth of Listeria monocytogenes Inoculated on Packaged Fresh-Cut Turnips Stored at 4 and 10°C	Brierley GL, Parreira VR, Farber JM, Pagotto F.	J Food Prot. 2020 Aug 1;83(8):1296-1301. doi: 10.4315/JFP-19-609.	Brierley GL	J Food Prot	2020	2020-03-30			10.4315/JFP-19-609
31726031	A Listeria monocytogenes Bacteriocin Can Target the Commensal Prevotella copri and Modulate Intestinal Infection	Rolhion N, Chassaing B, Nahori MA, de Bodt J, Moura A, Lecuit M, Dussurget O, Bérard M, Marzorati M, Fehlner-Peach H, Littman DR, Gewirtz AT, Van de Wiele T, Cossart P.	Cell Host Microbe. 2019 Nov 13;26(5):691-701.e5. doi: 10.1016/j.chom.2019.10.016.	Rolhion N	Cell Host Microbe	2019	2019-11-15	PMC6854461		10.1016/j.chom.2019.10.016
34733252	Metagenomics Analysis Reveals Compositional and Functional Differences in the Gut Microbiota of Red Swamp Crayfish, Procambarus clarkii, Grown on Two Different Culture Environments	Chen X, Fan L, Qiu L, Dong X, Wang Q, Hu G, Meng S, Li D, Chen J.	Front Microbiol. 2021 Oct 18;12:735190. doi: 10.3389/fmicb.2021.735190. eCollection 2021.	Chen X	Front Microbiol	2021	2021-11-04	PMC8558459		10.3389/fmicb.2021.735190
35303495	Effect of storage temperature and time on the behavior of Salmonella, Listeria monocytogenes, and background microbiota on whole fresh avocados (Persea americana var Hass)	Cabrera-Díaz E, Martínez-Chávez L, Gutiérrez-González P, Pérez-Montaño JA, Rodríguez-García MO, Martínez-Gonzáles NE.	Int J Food Microbiol. 2022 May 16;369:109614. doi: 10.1016/j.ijfoodmicro.2022.109614. Epub 2022 Mar 7.	Cabrera-Díaz E	Int J Food Microbiol	2022	2022-03-18			10.1016/j.ijfoodmicro.2022.109614
34053521	Microbial ecology of alfalfa, radish, and rapeseed sprouts based on culture methods and 16S rRNA microbiome sequencing	Jang MJ, Kim SY, Ricke SC, Rhee MS, Kim SA.	Food Res Int. 2021 Jun;144:110316. doi: 10.1016/j.foodres.2021.110316. Epub 2021 Mar 22.	Jang MJ	Food Res Int	2021	2021-05-31			10.1016/j.foodres.2021.110316
31860396	Evaluating Environmental Monitoring Protocols for Listeria spp. and Listeria monocytogenes in Frozen Food Manufacturing Facilities	Magdovitz BF, Gummalla S, Thippareddi H, Harrison MA.	J Food Prot. 2020 Jan;83(1):172-187. doi: 10.4315/0362-028X.JFP-19-190.	Magdovitz BF	J Food Prot	2020	2019-12-21			10.4315/0362-028X.JFP-19-190
34249393	Colonization of Listeria monocytogenes in potting soils as affected by bacterial community composition, storage temperature, and natural amendment	Yoon JH, Kim SA, Shim WB, Seo DC, Choi S, Lee SY, Kim SR.	Food Sci Biotechnol. 2021 Jun 11;30(6):869-880. doi: 10.1007/s10068-021-00925-9. eCollection 2021 Jun.	Yoon JH	Food Sci Biotechnol	2021	2021-07-12	PMC8225747		10.1007/s10068-021-00925-9
22850378	Diversity of bacterial population of table olives assessed by PCR-DGGE analysis	Randazzo CL, Ribbera A, Pitino I, Romeo FV, Caggia C.	Food Microbiol. 2012 Oct;32(1):87-96. doi: 10.1016/j.fm.2012.04.013. Epub 2012 May 8.	Randazzo CL	Food Microbiol	2012	2012-08-02			10.1016/j.fm.2012.04.013
34012066	Prediction of population behavior of Listeria monocytogenes in food using machine learning and a microbial growth and survival database	Hiura S, Koseki S, Koyama K.	Sci Rep. 2021 May 19;11(1):10613. doi: 10.1038/s41598-021-90164-z.	Hiura S	Sci Rep	2021	2021-05-20	PMC8134468		10.1038/s41598-021-90164-z
35162605	Assessment of the Microbiological Quality of Ready-to-Eat Salads-Are There Any Reasons for Concern about Public Health?	Łepecka A, Zielińska D, Szymański P, Buras I, Kołożyn-Krajewska D.	Int J Environ Res Public Health. 2022 Jan 29;19(3):1582. doi: 10.3390/ijerph19031582.	Łepecka A	Int J Environ Res Public Health	2022	2022-02-15	PMC8835243		10.3390/ijerph19031582
33333392	Influence of high power ultrasound on natural microflora, pathogen and lactic acid bacteria in a raw meat emulsion	Aguilar C, Serna-Jiménez J, Benitez E, Valencia V, Ochoa O, Sotelo LI.	Ultrason Sonochem. 2021 Apr;72:105415. doi: 10.1016/j.ultsonch.2020.105415. Epub 2020 Dec 7.	Aguilar C	Ultrason Sonochem	2021	2020-12-17	PMC7803822		10.1016/j.ultsonch.2020.105415
35852346	Ability of Two Strains of Lactic Acid Bacteria To Inhibit Listeria monocytogenes by Spot Inoculation and in an Environmental Microbiome Context	Sinclair P, Rolon ML, Feng J, Padín-López AF, LaBorde L, Kovac J.	Microbiol Spectr. 2022 Aug 31;10(4):e0101822. doi: 10.1128/spectrum.01018-22. Epub 2022 Jul 19.	Sinclair P	Microbiol Spectr	2022	2022-07-19	PMC9431016		10.1128/spectrum.01018-22
33673660	Microbial Communities of Meat and Meat Products: An Exploratory Analysis of the Product Quality and Safety at Selected Enterprises in South Africa	Madoroba E, Magwedere K, Chaora NS, Matle I, Muchadeyi F, Mathole MA, Pierneef R.	Microorganisms. 2021 Feb 27;9(3):507. doi: 10.3390/microorganisms9030507.	Madoroba E	Microorganisms	2021	2021-03-06	PMC7997435		10.3390/microorganisms9030507
30071319	MALDI mass spectrometry imaging and in situ microproteomics of Listeria monocytogenes biofilms	Santos T, Théron L, Chambon C, Viala D, Centeno D, Esbelin J, Hébraud M.	J Proteomics. 2018 Sep 15;187:152-160. doi: 10.1016/j.jprot.2018.07.012. Epub 2018 Jul 30.	Santos T	J Proteomics	2018	2018-08-03			10.1016/j.jprot.2018.07.012
24327339	The intestinal microbiota interferes with the microRNA response upon oral Listeria infection	Archambaud C, Sismeiro O, Toedling J, Soubigou G, Bécavin C, Lechat P, Lebreton A, Ciaudo C, Cossart P.	mBio. 2013 Dec 10;4(6):e00707-13. doi: 10.1128/mBio.00707-13.	Archambaud C	mBio	2013	2013-12-12	PMC3870255		10.1128/mBio.00707-13
35646766	Case Report: Severe Listeria Encephalitis With Complicated or Secondary Autoimmune Encephalitis and CNS Demyelinating Diseases	Zhang X, Feng P, Meng P, Li D, Gao H, Zhao Y, Yuan J, Wang Y, Xia H.	Front Public Health. 2022 May 12;10:848868. doi: 10.3389/fpubh.2022.848868. eCollection 2022.	Zhang X	Front Public Health	2022	2022-06-01	PMC9133549		10.3389/fpubh.2022.848868
32833277	Sanitizer efficacy in reducing microbial load on commercially grown hydroponic lettuce	Dankwa AS, Machado RM, Perry JJ.	J Sci Food Agric. 2021 Mar 15;101(4):1403-1410. doi: 10.1002/jsfa.10753. Epub 2020 Sep 19.	Dankwa AS	J Sci Food Agric	2021	2020-08-25			10.1002/jsfa.10753
19477544	Microbial ecology of Gorgonzola rinds and occurrence of different biotypes of Listeria monocytogenes	Cocolin L, Nucera D, Alessandria V, Rantsiou K, Dolci P, Grassi MA, Lomonaco S, Civera T.	Int J Food Microbiol. 2009 Jul 31;133(1-2):200-5. doi: 10.1016/j.ijfoodmicro.2009.05.003. Epub 2009 May 9.	Cocolin L	Int J Food Microbiol	2009	2009-05-30			10.1016/j.ijfoodmicro.2009.05.003
35051217	Comparison of ready-to-eat "organic" antimicrobials, sodium bisulfate, and sodium lactate, on Listeria monocytogenes and the indigenous microbiome of organic uncured beef frankfurters stored under refrigeration for three weeks	Bodie AR, Dittoe DK, Feye KM, Knueven CJ, Ovall C, Ricke SC.	PLoS One. 2022 Jan 20;17(1):e0262167. doi: 10.1371/journal.pone.0262167. eCollection 2022.	Bodie AR	PLoS One	2022	2022-01-20	PMC8775584		10.1371/journal.pone.0262167
33810177	In Vitro Preformed Biofilms of Bacillus safensis Inhibit the Adhesion and Subsequent Development of Listeria monocytogenes on Stainless-Steel Surfaces	Hascoët AS, Ripolles-Avila C, Cervantes-Huamán BRH, Rodríguez-Jerez JJ.	Biomolecules. 2021 Mar 22;11(3):475. doi: 10.3390/biom11030475.	Hascoët AS	Biomolecules	2021	2021-04-03	PMC8004596		10.3390/biom11030475
19397728	Modeling the growth characteristics of Listeria monocytogenes and native microflora in smoked salmon	Hwang CA, Sheen S.	J Food Sci. 2009 Apr;74(3):M125-30. doi: 10.1111/j.1750-3841.2009.01090.x.	Hwang CA	J Food Sci	2009	2009-04-29			10.1111/j.1750-3841.2009.01090.x
33075693	Improved control of Listeria monocytogenes during storage of raw salmon by treatment with the fermentate Verdad N6 and nisin	Heir E, Solberg LE, Carlehög M, Moen B, Jensen MR, Holck AL.	Int J Food Microbiol. 2021 Jan 2;336:108895. doi: 10.1016/j.ijfoodmicro.2020.108895. Epub 2020 Oct 8.	Heir E	Int J Food Microbiol	2021	2020-10-19			10.1016/j.ijfoodmicro.2020.108895
34416961	Study of the microbial diversity of a panel of Belgian artisanal cheeses associated with challenge studies for Listeria monocytogenes	Gérard A, El-Hajjaji S, Burteau S, Fall PA, Pirard B, Taminiau B, Daube G, Sindic M.	Food Microbiol. 2021 Dec;100:103861. doi: 10.1016/j.fm.2021.103861. Epub 2021 Jun 19.	Gérard A	Food Microbiol	2021	2021-08-21			10.1016/j.fm.2021.103861
30166145	Inactivation of Listeria monocytogenes and Salmonella spp. on cantaloupe rinds by blue light emitting diodes (LEDs)	Josewin SW, Kim MJ, Yuk HG.	Food Microbiol. 2018 Dec;76:219-225. doi: 10.1016/j.fm.2018.05.012. Epub 2018 May 26.	Josewin SW	Food Microbiol	2018	2018-09-01			10.1016/j.fm.2018.05.012
34417469	Metagenomic characterization of swine slurry in a North American swine farm operation	Ramesh A, Bailey ES, Ahyong V, Langelier C, Phelps M, Neff N, Sit R, Tato C, DeRisi JL, Greer AG, Gray GC.	Sci Rep. 2021 Aug 20;11(1):16994. doi: 10.1038/s41598-021-95804-y.	Ramesh A	Sci Rep	2021	2021-08-21	PMC8379149		10.1038/s41598-021-95804-y
33776975	Metataxonomic Profiling of Native and Starter Microbiota During Ripening of Gouda Cheese Made With Listeria monocytogenes-Contaminated Unpasteurized Milk	Salazar JK, Gonsalves LJ, Fay M, Ramachandran P, Schill KM, Tortorello ML.	Front Microbiol. 2021 Mar 12;12:642789. doi: 10.3389/fmicb.2021.642789. eCollection 2021.	Salazar JK	Front Microbiol	2021	2021-03-29	PMC7994605		10.3389/fmicb.2021.642789
34656347	Comparison of microbiota of recycled manure solids and straw bedding used in dairy farms in eastern Canada	Beauchemin J, Fréchette A, Thériault W, Dufour S, Fravalo P, Thibodeau A.	J Dairy Sci. 2022 Jan;105(1):389-408. doi: 10.3168/jds.2021-20523. Epub 2021 Oct 14.	Beauchemin J	J Dairy Sci	2022	2021-10-17			10.3168/jds.2021-20523
36111836	Lactobacillus reuteri Biofilms Inhibit Pathogens and Regulate Microbiota in In Vitro Fecal Fermentation	Hu MX, He F, Guo YX, Mo LZ, Zhu X.	J Agric Food Chem. 2022 Sep 28;70(38):11935-11943. doi: 10.1021/acs.jafc.2c02372. Epub 2022 Sep 16.	Hu MX	J Agric Food Chem	2022	2022-09-16			10.1021/acs.jafc.2c02372
32546472	Very early-life exposure to microbiota-induced TNF drives the maturation of neonatal pre-cDC1	Köhler A, Delbauve S, Smout J, Torres D, Flamand V.	Gut. 2021 Mar;70(3):511-521. doi: 10.1136/gutjnl-2019-319700. Epub 2020 Jun 16.	Köhler A	Gut	2021	2020-06-18			10.1136/gutjnl-2019-319700
34203988	(S)-Reutericyclin: Susceptibility Testing and In Vivo Effect on Murine Fecal Microbiome and Volatile Organic Compounds	Kienesberger B, Obermüller B, Singer G, Mittl B, Grabherr R, Mayrhofer S, Heinl S, Stadlbauer V, Horvath A, Miekisch W, Fuchs P, Klymiuk I, Till H, Castellani C.	Int J Mol Sci. 2021 Jun 15;22(12):6424. doi: 10.3390/ijms22126424.	Kienesberger B	Int J Mol Sci	2021	2021-07-02	PMC8232739		10.3390/ijms22126424
26658820	Molecular analysis of dominant species in Listeria monocytogenes-positive biofilms in the drains of food processing facilities	Liu Y, Zhang H, Wu C, Deng W, Wang D, Zhao G, Song J, Jiang Y.	Appl Microbiol Biotechnol. 2016 Apr;100(7):3165-75. doi: 10.1007/s00253-015-7203-z. Epub 2015 Dec 11.	Liu Y	Appl Microbiol Biotechnol	2016	2015-12-15			10.1007/s00253-015-7203-z
34612743	Influence of ultrasound application on the microbiota of raw goat milk and some food pathogens including Brucella melitensis	Tavsanli H, Aydin M, Ede ZA, Cibik R.	Food Sci Technol Int. 2022 Oct;28(7):634-640. doi: 10.1177/10820132211049601. Epub 2021 Oct 6.	Tavsanli H	Food Sci Technol Int	2022	2021-10-06			10.1177/10820132211049601
34394015	Lactobacillus plantarum in Dual-Species Biofilms With Listeria monocytogenes Enhanced the Anti-Listeria Activity of a Commercial Disinfectant Based on Hydrogen Peroxide and Peracetic Acid	Bonneville L, Maia V, Barroso I, Martínez-Suárez JV, Brito L.	Front Microbiol. 2021 Jul 30;12:631627. doi: 10.3389/fmicb.2021.631627. eCollection 2021.	Bonneville L	Front Microbiol	2021	2021-08-16	PMC8363201		10.3389/fmicb.2021.631627
34733800	Growth potential of Listeria monocytogenes in veal tartare	Stella S, Bernardi C, Tirloni E.	Ital J Food Saf. 2021 Oct 5;10(3):9419. doi: 10.4081/ijfs.2021.9419. eCollection 2021 Sep 29.	Stella S	Ital J Food Saf	2021	2021-11-04	PMC8513185		10.4081/ijfs.2021.9419
34863492	Quality and safety aspects in fermentation of winged kelp (Alaria esculenta) and sugar kelp (Saccharina latissima) by the natural microbiota with or without addition of a Lactiplantibacillus plantarum starter culture	Sørensen JS, Madsen SK, Bang-Berthelsen CH, Hansen LT.	Food Res Int. 2021 Dec;150(Pt B):110800. doi: 10.1016/j.foodres.2021.110800. Epub 2021 Nov 8.	Sørensen JS	Food Res Int	2021	2021-12-05			10.1016/j.foodres.2021.110800
21188219	The Opportunistic Pathogen Listeria monocytogenes: Pathogenicity and Interaction with the Mucosal Immune System	Schuppler M, Loessner MJ.	Int J Inflam. 2010 Jul 14;2010:704321. doi: 10.4061/2010/704321.	Schuppler M	Int J Inflam	2010	2010-12-29	PMC3003996		10.4061/2010/704321
33584624	Zooming Into the Microbiota of Home-Made and Industrial Kefir Produced in Greece Using Classical Microbiological and Amplicon-Based Metagenomics Analyses	Kazou M, Grafakou A, Tsakalidou E, Georgalaki M.	Front Microbiol. 2021 Jan 28;12:621069. doi: 10.3389/fmicb.2021.621069. eCollection 2021.	Kazou M	Front Microbiol	2021	2021-02-15	PMC7876260		10.3389/fmicb.2021.621069
24116083	Biotic and abiotic soil properties influence survival of Listeria monocytogenes in soil	Locatelli A, Spor A, Jolivet C, Piveteau P, Hartmann A.	PLoS One. 2013 Oct 7;8(10):e75969. doi: 10.1371/journal.pone.0075969. eCollection 2013.	Locatelli A	PLoS One	2013	2013-10-12	PMC3792134		10.1371/journal.pone.0075969
35104196	An oxidation resistant pediocin PA-1 derivative and penocin A display effective anti-Listeria activity in a model human gut environment	Kuniyoshi TM, O'Connor PM, Lawton E, Thapa D, Mesa-Pereira B, Abulu S, Hill C, Ross RP, Oliveira RPS, Cotter PD.	Gut Microbes. 2022 Jan-Dec;14(1):2004071. doi: 10.1080/19490976.2021.2004071.	Kuniyoshi TM	Gut Microbes	2022	2022-02-01	PMC8812795		10.1080/19490976.2021.2004071
27852235	Enrichment dynamics of Listeria monocytogenes and the associated microbiome from naturally contaminated ice cream linked to a listeriosis outbreak	Ottesen A, Ramachandran P, Reed E, White JR, Hasan N, Subramanian P, Ryan G, Jarvis K, Grim C, Daquiqan N, Hanes D, Allard M, Colwell R, Brown E, Chen Y.	BMC Microbiol. 2016 Nov 16;16(1):275. doi: 10.1186/s12866-016-0894-1.	Ottesen A	BMC Microbiol	2016	2016-11-18	PMC5112668		10.1186/s12866-016-0894-1
26911490	Influence of season and type of restaurants on sashimi microbiota	Miguéis S, Moura AT, Saraiva C, Esteves A.	Eur J Public Health. 2016 Oct;26(5):877-881. doi: 10.1093/eurpub/ckw009. Epub 2016 Feb 24.	Miguéis S	Eur J Public Health	2016	2016-02-26			10.1093/eurpub/ckw009
18456355	Microbial changes and growth of Listeria monocytogenes during chilled storage of brined shrimp (Pandalus borealis)	Mejlholm O, Kjeldgaard J, Modberg A, Vest MB, Bøknaes N, Koort J, Björkroth J, Dalgaard P.	Int J Food Microbiol. 2008 Jun 10;124(3):250-9. doi: 10.1016/j.ijfoodmicro.2008.03.022. Epub 2008 Apr 1.	Mejlholm O	Int J Food Microbiol	2008	2008-05-06			10.1016/j.ijfoodmicro.2008.03.022
30570448	Prevalence and Characteristics of Listeria ivanovii Strains in Wild Rodents in China	Cao X, Wang Y, Wang Y, Li H, Luo L, Wang P, Zhang L, Li H, Liu J, Lu L, Ye C.	Vector Borne Zoonotic Dis. 2019 Jan;19(1):8-15. doi: 10.1089/vbz.2018.2317. Epub 2018 Dec 20.	Cao X	Vector Borne Zoonotic Dis	2019	2018-12-21			10.1089/vbz.2018.2317
32849385	The Composition of Microbial Communities in Six Streams, and Its Association With Environmental Conditions, and Foodborne Pathogen Isolation	Chung T, Weller DL, Kovac J.	Front Microbiol. 2020 Jul 29;11:1757. doi: 10.3389/fmicb.2020.01757. eCollection 2020.	Chung T	Front Microbiol	2020	2020-08-28	PMC7403445		10.3389/fmicb.2020.01757
11212335	Spread of antibiotic resistance with food-borne pathogens	Teuber M.	Cell Mol Life Sci. 1999 Nov 30;56(9-10):755-63. doi: 10.1007/s000180050022.	Teuber M	Cell Mol Life Sci	1999	2001-02-24			10.1007/s000180050022
2116759	Inhibitory effects of raw carrots on Listeria monocytogenes	Beuchat LR, Brackett RE.	Appl Environ Microbiol. 1990 Jun;56(6):1734-42. doi: 10.1128/aem.56.6.1734-1742.1990.	Beuchat LR	Appl Environ Microbiol	1990	1990-06-01	PMC184502		10.1128/aem.56.6.1734-1742.1990
29625988	Microbial Dynamics during Industrial Rearing, Processing, and Storage of Tropical House Crickets (Gryllodes sigillatus) for Human Consumption	Vandeweyer D, Wynants E, Crauwels S, Verreth C, Viaene N, Claes J, Lievens B, Van Campenhout L.	Appl Environ Microbiol. 2018 May 31;84(12):e00255-18. doi: 10.1128/AEM.00255-18. Print 2018 Jun 15.	Vandeweyer D	Appl Environ Microbiol	2018	2018-04-08	PMC5981081		10.1128/AEM.00255-18
31233962	Antimicrobial activity of bioactive starch packaging films against Listeria monocytogenes and reconstituted meat microbiota on ham	Zhao Y, Teixeira JS, Saldaña MDA, Gänzle MG.	Int J Food Microbiol. 2019 Sep 16;305:108253. doi: 10.1016/j.ijfoodmicro.2019.108253. Epub 2019 Jun 19.	Zhao Y	Int J Food Microbiol	2019	2019-06-25			10.1016/j.ijfoodmicro.2019.108253
33516554	Characterization of Listeria monocytogenes isolates from lactating dairy cows in a Wisconsin farm: Antibiotic resistance, mammalian cell infection, and effects on the fecal microbiota	Chow JTH, Gall AR, Johnson AK, Huynh TN.	J Dairy Sci. 2021 Apr;104(4):4561-4574. doi: 10.3168/jds.2020-18885. Epub 2021 Jan 28.	Chow JTH	J Dairy Sci	2021	2021-01-31			10.3168/jds.2020-18885
30445285	Reduction and inhibition of Listeria monocytogenes in cold-smoked salmon by Verdad N6, a buffered vinegar fermentate, and UV-C treatments	Heir E, Liland KH, Carlehög M, Holck AL.	Int J Food Microbiol. 2019 Feb 16;291:48-58. doi: 10.1016/j.ijfoodmicro.2018.10.026. Epub 2018 Nov 1.	Heir E	Int J Food Microbiol	2019	2018-11-17			10.1016/j.ijfoodmicro.2018.10.026
34185789	A Listeria monocytogenes clone in human breast milk associated with severe acute malnutrition in West Africa: A multicentric case-controlled study	Sarr M, Tidjani Alou M, Delerce J, Khelaifia S, Diagne N, Diallo A, Bassene H, Bréchard L, Bossi V, Mbaye B, Lagier JC, Levasseur A, Sokhna C, Million M, Raoult D.	PLoS Negl Trop Dis. 2021 Jun 29;15(6):e0009555. doi: 10.1371/journal.pntd.0009555. eCollection 2021 Jun.	Sarr M	PLoS Negl Trop Dis	2021	2021-06-29	PMC8291692		10.1371/journal.pntd.0009555
34012449	Listeria monocytogenes Establishes Commensalism in Germ-Free Mice Through the Reversible Downregulation of Virulence Gene Expression	Cho K, Spasova D, Hong SW, O E, Surh CD, Im SH, Kim KS.	Front Immunol. 2021 May 3;12:666088. doi: 10.3389/fimmu.2021.666088. eCollection 2021.	Cho K	Front Immunol	2021	2021-05-20	PMC8126713		10.3389/fimmu.2021.666088
30439334	Extracellular Electron Transfer Transcends Microbe-Mineral Interactions	Saunders SH, Newman DK.	Cell Host Microbe. 2018 Nov 14;24(5):611-613. doi: 10.1016/j.chom.2018.10.018.	Saunders SH	Cell Host Microbe	2018	2018-11-16	PMC8544625	NIHMS1746762	10.1016/j.chom.2018.10.018
27258789	Survival and Metabolic Activity of Listeria monocytogenes on Ready-to-Eat Roast Beef Stored at 4 °C	Broady JW 2nd, Han D, Yuan J, Liao C, Bratcher CL, Lilies MR, Schwartz EH, Wang L.	J Food Sci. 2016 Jul;81(7):M1766-72. doi: 10.1111/1750-3841.13347. Epub 2016 Jun 3.	Broady JW 2nd	J Food Sci	2016	2016-06-04			10.1111/1750-3841.13347
35972279	In Vitro Selective Combinatory Effect of Ciprofloxacin with Nitroxoline, Sanguinarine, and Zinc Pyrithione against Diarrhea-Causing and Gut Beneficial Bacteria	Osei-Owusu H, Kudera T, Strakova M, Rondevaldova J, Skrivanova E, Novy P, Kokoska L.	Microbiol Spectr. 2022 Oct 26;10(5):e0106322. doi: 10.1128/spectrum.01063-22. Epub 2022 Aug 16.	Osei-Owusu H	Microbiol Spectr	2022	2022-08-16	PMC9603368		10.1128/spectrum.01063-22
31890162	Challenge test studies on Listeria monocytogenes in ready-to-eat iceberg lettuce	Tucci P, Centorotola G, Salini R, Iannetti L, Sperandii AF, D'Alterio N, Migliorati G, Pomilio F.	Food Sci Nutr. 2019 Sep 30;7(12):3845-3852. doi: 10.1002/fsn3.1167. eCollection 2019 Dec.	Tucci P	Food Sci Nutr	2019	2020-01-01	PMC6924298		10.1002/fsn3.1167
34832524	Use of an Ecosystem-Based Approach to Shed Light on the Heterogeneity of the Contamination Pattern of Listeria monocytogenes on Conveyor Belt Surfaces in a Swine Slaughterhouse in the Province of Quebec, Canada	Shedleur-Bourguignon F, Thériault WP, Longpré J, Thibodeau A, Fravalo P.	Pathogens. 2021 Oct 22;10(11):1368. doi: 10.3390/pathogens10111368.	Shedleur-Bourguignon F	Pathogens	2021	2021-11-27	PMC8625388		10.3390/pathogens10111368
33875207	Study of the bacterial profile of raw milk butter, made during a challenge test with Listeria monocytogenes, depending on cream maturation temperature	El-Hajjaji S, Gérard A, De Laubier J, Lainé A, Patz V, Sindic M.	Food Microbiol. 2021 Sep;98:103778. doi: 10.1016/j.fm.2021.103778. Epub 2021 Feb 27.	El-Hajjaji S	Food Microbiol	2021	2021-04-20			10.1016/j.fm.2021.103778
14672214	Survival and growth of Listeria monocytogenes and enterohemorrhagic Escherichia coli O157:H7 in minimally processed artichokes	Sanz S, Giménez M, Olarte C.	J Food Prot. 2003 Dec;66(12):2203-9. doi: 10.4315/0362-028x-66.12.2203.	Sanz S	J Food Prot	2003	2003-12-16			10.4315/0362-028x-66.12.2203
34320343	Geographic differences in gut microbiota composition impact susceptibility to enteric infection	Porras AM, Shi Q, Zhou H, Callahan R, Montenegro-Bethancourt G, Solomons N, Brito IL.	Cell Rep. 2021 Jul 27;36(4):109457. doi: 10.1016/j.celrep.2021.109457.	Porras AM	Cell Rep	2021	2021-07-28	PMC8333197		10.1016/j.celrep.2021.109457
27040843	Evidence of metabolically active but non-culturable Listeria monocytogenes in long-term growth at 10 °C	Gurresch A, Gerner W, Pin C, Wagner M, Hein I.	Res Microbiol. 2016 May;167(4):334-343. doi: 10.1016/j.resmic.2016.01.003. Epub 2016 Mar 31.	Gurresch A	Res Microbiol	2016	2016-04-05			10.1016/j.resmic.2016.01.003
35544788	Using bifidobacterium and propionibacterium strains in probiotic consortia to normalize the gastrointestinal tract	Dyshlyuk LS, Milentyeva IS, Asyakina LK, Ostroumov LA, Osintsev AM, Pozdnyakova AV.	Braz J Biol. 2022 May 4;84:e256945. doi: 10.1590/1519-6984.256945. eCollection 2022.	Dyshlyuk LS	Braz J Biol	2022	2022-05-11			10.1590/1519-6984.256945
21132971	Listeria monocytogenes in an Atlantic salmon (Salmo salar) processing environment	Hsu JL, Opitz HM, Bayer RC, Kling LJ, Halteman WA, Martin RE, Slabyj BM.	J Food Prot. 2005 Aug;68(8):1635-40. doi: 10.4315/0362-028x-68.8.1635.	Hsu JL	J Food Prot	2005	2010-12-08			10.4315/0362-028x-68.8.1635
11347992	Evaluation of surface contamination and the presence of Listeria monocytogenes in fish processing factories	Miettinen H, Aarnisalo K, Salo S, Sjöberg AM.	J Food Prot. 2001 May;64(5):635-9. doi: 10.4315/0362-028x-64.5.635.	Miettinen H	J Food Prot	2001	2001-05-12			10.4315/0362-028x-64.5.635
15993967	Prevalence and location of Listeria monocytogenes in farmed rainbow trout	Miettinen H, Wirtanen G.	Int J Food Microbiol. 2005 Oct 15;104(2):135-43. doi: 10.1016/j.ijfoodmicro.2005.01.013.	Miettinen H	Int J Food Microbiol	2005	2005-07-05			10.1016/j.ijfoodmicro.2005.01.013
36553859	A Comprehensive Review of Variability in the Thermal Resistance (D-Values) of Food-Borne Pathogens-A Challenge for Thermal Validation Trials	Soni A, Bremer P, Brightwell G.	Foods. 2022 Dec 19;11(24):4117. doi: 10.3390/foods11244117.	Soni A	Foods	2022	2022-12-23	PMC9777713		10.3390/foods11244117
14596994	Functionality of enterococci in meat products	Hugas M, Garriga M, Aymerich MT.	Int J Food Microbiol. 2003 Dec 1;88(2-3):223-33. doi: 10.1016/s0168-1605(03)00184-3.	Hugas M	Int J Food Microbiol	2003	2003-11-05			10.1016/s0168-1605(03)00184-3
32901029	Enhancing mucosal immunity by transient microbiota depletion	Becattini S, Littmann ER, Seok R, Amoretti L, Fontana E, Wright R, Gjonbalaj M, Leiner IM, Plitas G, Hohl TM, Pamer EG.	Nat Commun. 2020 Sep 8;11(1):4475. doi: 10.1038/s41467-020-18248-4.	Becattini S	Nat Commun	2020	2020-09-09	PMC7479140		10.1038/s41467-020-18248-4
31003300	Survival of Listeria monocytogenes in Ground Beef or Liver During Storage at 4 and 25°C	Shelef LA.	J Food Prot. 1989 Jun;52(6):379-383. doi: 10.4315/0362-028X-52.6.379.	Shelef LA	J Food Prot	1989	2019-04-21			10.4315/0362-028X-52.6.379
27300139	Viable bacterial population and persistence of foodborne pathogens on the pear carpoplane	Duvenage FJ, Duvenage S, Du Plessis EM, Volschenk Q, Korsten L.	J Sci Food Agric. 2017 Mar;97(4):1185-1192. doi: 10.1002/jsfa.7847. Epub 2016 Jul 7.	Duvenage FJ	J Sci Food Agric	2017	2016-06-15			10.1002/jsfa.7847
32971301	Robustness of fermented carrot juice against Listeria monocytogenes, Salmonella Typhimurium and Escherichia coli O157:H7	Van Beeck W, Verschueren C, Wuyts S, van den Broek MFL, Uyttendaele M, Lebeer S.	Int J Food Microbiol. 2020 Dec 16;335:108854. doi: 10.1016/j.ijfoodmicro.2020.108854. Epub 2020 Sep 4.	Van Beeck W	Int J Food Microbiol	2020	2020-09-24			10.1016/j.ijfoodmicro.2020.108854
23905808	Genetic characterization of Listeria monocytogenes isolates from food processing facilities before and after postcook chiller heat treatment	Eglezos S, Dykes GA, Huang B, Turner MS, Seale R.	J Food Prot. 2013 Aug;76(8):1466-70. doi: 10.4315/0362-028X.JFP-12-523.	Eglezos S	J Food Prot	2013	2013-08-03			10.4315/0362-028X.JFP-12-523
30497594	Predicting growth of Listeria monocytogenes in fresh ricotta	Tirloni E, Stella S, Bernardi C, Dalgaard P, Rosshaug PS.	Food Microbiol. 2019 Apr;78:123-133. doi: 10.1016/j.fm.2018.10.004. Epub 2018 Oct 17.	Tirloni E	Food Microbiol	2019	2018-12-01			10.1016/j.fm.2018.10.004
35215782	A Bacteriophage Cocktail Significantly Reduces Listeria monocytogenes without Deleterious Impact on the Commensal Gut Microbiota under Simulated Gastrointestinal Conditions	Jakobsen RR, Trinh JT, Bomholtz L, Brok-Lauridsen SK, Sulakvelidze A, Nielsen DS.	Viruses. 2022 Jan 19;14(2):190. doi: 10.3390/v14020190.	Jakobsen RR	Viruses	2022	2022-02-26	PMC8875722		10.3390/v14020190
35669456	Use of Lactiplantibacillus plantarum ZJ316 as a starter culture for nitrite degradation, foodborne pathogens inhibition and microbial community modulation in pickled mustard fermentation	Zhang X, Han J, Zheng X, Yan J, Chen X, Zhou Q, Zhao X, Gu Q, Li P.	Food Chem X. 2022 May 24;14:100344. doi: 10.1016/j.fochx.2022.100344. eCollection 2022 Jun 30.	Zhang X	Food Chem X	2022	2022-06-07	PMC9163696		10.1016/j.fochx.2022.100344
26829754	Uncovering Listeria monocytogenes hypervirulence by harnessing its biodiversity	Maury MM, Tsai YH, Charlier C, Touchon M, Chenal-Francisque V, Leclercq A, Criscuolo A, Gaultier C, Roussel S, Brisabois A, Disson O, Rocha EPC, Brisse S, Lecuit M.	Nat Genet. 2016 Mar;48(3):308-313. doi: 10.1038/ng.3501. Epub 2016 Feb 1.	Maury MM	Nat Genet	2016	2016-02-02	PMC4768348	EMS66676	10.1038/ng.3501
31477293	Environmental conditions and serotype affect Listeria monocytogenes susceptibility to phage treatment in a laboratory cheese model	Henderson LO, Cabrera-Villamizar LA, Skeens J, Kent D, Murphy S, Wiedmann M, Guariglia-Oropeza V.	J Dairy Sci. 2019 Nov;102(11):9674-9688. doi: 10.3168/jds.2019-16474. Epub 2019 Aug 30.	Henderson LO	J Dairy Sci	2019	2019-09-04			10.3168/jds.2019-16474
30007813	Microbial analysis of commercially available US Queso Fresco	Holle MJ, Ibarra-Sánchez LA, Liu X, Stasiewicz MJ, Miller MJ.	J Dairy Sci. 2018 Sep;101(9):7736-7745. doi: 10.3168/jds.2017-14037. Epub 2018 Jul 13.	Holle MJ	J Dairy Sci	2018	2018-07-16			10.3168/jds.2017-14037
32540502	Listeria monocytogenes induced dysbiosis in snails and rebiosis achieved by administration of the gut commensal Lactobacillus plantarum Sgs14 strain	Dushku E, Kotzamanidis C, Avgousti K, Zdragas A, Vafeas G, Giantzi V, Staikou A, Yiangou M.	Fish Shellfish Immunol. 2020 Sep;104:337-346. doi: 10.1016/j.fsi.2020.04.041. Epub 2020 Jun 12.	Dushku E	Fish Shellfish Immunol	2020	2020-06-17			10.1016/j.fsi.2020.04.041
34039264	Evaluating the accuracy of Listeria monocytogenes assemblies from quasimetagenomic samples using long and short reads	Commichaux S, Javkar K, Ramachandran P, Nagarajan N, Bertrand D, Chen Y, Reed E, Gonzalez-Escalona N, Strain E, Rand H, Pop M, Ottesen A.	BMC Genomics. 2021 May 26;22(1):389. doi: 10.1186/s12864-021-07702-2.	Commichaux S	BMC Genomics	2021	2021-05-27	PMC8157722		10.1186/s12864-021-07702-2
19721895	Communication and autoinduction in the species Listeria monocytogenes: A central role for the agr system	Garmyn D, Gal L, Lemaitre JP, Hartmann A, Piveteau P.	Commun Integr Biol. 2009 Jul;2(4):371-4. doi: 10.4161/cib.2.4.8610.	Garmyn D	Commun Integr Biol	2009	2009-09-02	PMC2734052		10.4161/cib.2.4.8610
32756463	Growth Potential of Listeria monocytogenes in Three Different Salmon Products	Eicher C, Ruiz Subira A, Corti S, Meusburger A, Stephan R, Guldimann C.	Foods. 2020 Aug 3;9(8):1048. doi: 10.3390/foods9081048.	Eicher C	Foods	2020	2020-08-07	PMC7466188		10.3390/foods9081048
30928266	Potential growth of Listeria monocytogenes in Italian mozzarella cheese as affected by microbiological and chemical-physical environment	Tirloni E, Bernardi C, Rosshaug PS, Stella S.	J Dairy Sci. 2019 Jun;102(6):4913-4924. doi: 10.3168/jds.2018-15991. Epub 2019 Mar 28.	Tirloni E	J Dairy Sci	2019	2019-04-01			10.3168/jds.2018-15991
28667108	Cleaning and Disinfection of Biofilms Composed of Listeria monocytogenes and Background Microbiota from Meat Processing Surfaces	Fagerlund A, Møretrø T, Heir E, Briandet R, Langsrud S.	Appl Environ Microbiol. 2017 Aug 17;83(17):e01046-17. doi: 10.1128/AEM.01046-17. Print 2017 Sep 1.	Fagerlund A	Appl Environ Microbiol	2017	2017-07-02	PMC5561291		10.1128/AEM.01046-17
26761501	Comparison of Culture, Conventional and Real-time PCR Methods for Listeria monocytogenes in Foods	Kim DH, Chon JW, Kim H, Kim HS, Choi D, Kim YJ, Yim JH, Moon JS, Seo KH.	Korean J Food Sci Anim Resour. 2014;34(5):665-73. doi: 10.5851/kosfa.2014.34.5.665. Epub 2014 Oct 31.	Kim DH	Korean J Food Sci Anim Resour	2014	2016-01-14	PMC4662229		10.5851/kosfa.2014.34.5.665
26001376	Listeria monocytogenes-carrying consortia in food industry. Composition, subtyping and numerical characterisation of mono-species biofilm dynamics on stainless steel	Rodríguez-López P, Saá-Ibusquiza P, Mosquera-Fernández M, López-Cabo M.	Int J Food Microbiol. 2015 Aug 3;206:84-95. doi: 10.1016/j.ijfoodmicro.2015.05.003. Epub 2015 May 13.	Rodríguez-López P	Int J Food Microbiol	2015	2015-05-24			10.1016/j.ijfoodmicro.2015.05.003
32547502	Habitat Disturbances Modulate the Barrier Effect of Resident Soil Microbiota on Listeria monocytogenes Invasion Success	Spor A, Camargo ARO, Bru D, Gaba S, Garmyn D, Gal L, Piveteau P.	Front Microbiol. 2020 May 28;11:927. doi: 10.3389/fmicb.2020.00927. eCollection 2020.	Spor A	Front Microbiol	2020	2020-06-18	PMC7270165		10.3389/fmicb.2020.00927
7592109	The relationship between ecophysiology, indigenous microflora and growth of Listeria monocytogenes in grass silage	Donald AS, Fenlon DR, Seddon B.	J Appl Bacteriol. 1995 Aug;79(2):141-8. doi: 10.1111/j.1365-2672.1995.tb00927.x.	Donald AS	J Appl Bacteriol	1995	1995-08-01			10.1111/j.1365-2672.1995.tb00927.x
26881738	Bacterial diversity of floor drain biofilms and drain waters in a Listeria monocytogenes contaminated food processing environment	Dzieciol M, Schornsteiner E, Muhterem-Uyar M, Stessl B, Wagner M, Schmitz-Esser S.	Int J Food Microbiol. 2016 Apr 16;223:33-40. doi: 10.1016/j.ijfoodmicro.2016.02.004. Epub 2016 Feb 6.	Dzieciol M	Int J Food Microbiol	2016	2016-02-17			10.1016/j.ijfoodmicro.2016.02.004
26150420	Microbial species delineation using whole genome sequences	Varghese NJ, Mukherjee S, Ivanova N, Konstantinidis KT, Mavrommatis K, Kyrpides NC, Pati A.	Nucleic Acids Res. 2015 Aug 18;43(14):6761-71. doi: 10.1093/nar/gkv657. Epub 2015 Jul 6.	Varghese NJ	Nucleic Acids Res	2015	2015-07-08	PMC4538840		10.1093/nar/gkv657
28649305	Emerging microbiota during cold storage and temperature abuse of ready-to-eat salad​	Söderqvist K, Ahmed Osman O, Wolff C, Bertilsson S, Vågsholm I, Boqvist S.	Infect Ecol Epidemiol. 2017 Jun 6;7(1):1328963. doi: 10.1080/20008686.2017.1328963. eCollection 2017.	Söderqvist K	Infect Ecol Epidemiol	2017	2017-06-27	PMC5475331		10.1080/20008686.2017.1328963
31137320	Growth of Listeria monocytogenes Scott A during Kimchi Fermentation and in the Presence of Kimchi Ingredients	Lee SH, Kim MK, Frank JF.	J Food Prot. 1995 Nov;58(11):1215-1218. doi: 10.4315/0362-028X-58.11.1215.	Lee SH	J Food Prot	1995	2019-05-30			10.4315/0362-028X-58.11.1215
29732331	Contribution of natural milk culture to microbiota, safety and hygiene of raw milk cheese produced in alpine malga	Lucchini R, Cardazzo B, Carraro L, Negrinotti M, Balzan S, Novelli E, Fasolato L, Fasoli F, Farina G.	Ital J Food Saf. 2018 Apr 10;7(1):6967. doi: 10.4081/ijfs.2018.6967. eCollection 2018 Mar 31.	Lucchini R	Ital J Food Saf	2018	2018-05-08	PMC5913705		10.4081/ijfs.2018.6967
31961226	Population Dynamics of Listeria monocytogenes, Escherichia coli O157:H7, and Native Microflora during Manufacture and Aging of Gouda Cheese Made with Unpasteurized Milk	Salazar JK, Gonsalves LJ, Natarajan V, Shazer A, Reineke K, Mhetras T, Sule C, Carstens CK, Schill KM, Tortorello ML.	J Food Prot. 2020 Jan 21:266-276. doi: 10.4315/0362-028X.JFP-18-480. Online ahead of print.	Salazar JK	J Food Prot	2020	2020-01-22			10.4315/0362-028X.JFP-18-480
8105855	Occurrence and characteristics of Listeria in foods produced in Northern Ireland	Harvey J, Gilmour A.	Int J Food Microbiol. 1993 Aug;19(3):193-205. doi: 10.1016/0168-1605(93)90077-t.	Harvey J	Int J Food Microbiol	1993	1993-08-01			10.1016/0168-1605(93)90077-t
32729979	Safety evaluation of the canine osteosarcoma vaccine, live Listeria vector	Musser ML, Berger EP, Tripp CD, Clifford CA, Bergman PJ, Johannes CM.	Vet Comp Oncol. 2021 Mar;19(1):92-98. doi: 10.1111/vco.12642. Epub 2020 Aug 17.	Musser ML	Vet Comp Oncol	2021	2020-07-31	PMC7891610		10.1111/vco.12642
35845529	Application of metagenomic next-generation sequencing for the diagnosis of intracranial infection of Listeria monocytogenes	Li J, Zhang Y, Zhang Q, Lu S, Huang F, Wang J.	Ann Transl Med. 2022 Jun;10(12):672. doi: 10.21037/atm-22-2186.	Li J	Ann Transl Med	2022	2022-07-18	PMC9279819		10.21037/atm-22-2186
32539969	Discovering microbiota and volatile compounds of surströmming, the traditional Swedish sour herring	Belleggia L, Aquilanti L, Ferrocino I, Milanović V, Garofalo C, Clementi F, Cocolin L, Mozzon M, Foligni R, Haouet MN, Scuota S, Framboas M, Osimani A.	Food Microbiol. 2020 Oct;91:103503. doi: 10.1016/j.fm.2020.103503. Epub 2020 Apr 9.	Belleggia L	Food Microbiol	2020	2020-06-17			10.1016/j.fm.2020.103503
16942992	Non-lactic acid, contaminating microbial flora in ready-to-eat foods: a potential food-quality index	Angelidis AS, Chronis EN, Papageorgiou DK, Kazakis II, Arsenoglou KC, Stathopoulos GA.	Food Microbiol. 2006 Feb;23(1):95-100. doi: 10.1016/j.fm.2005.01.015.	Angelidis AS	Food Microbiol	2006	2006-09-01			10.1016/j.fm.2005.01.015
12481836	Biocide use in the food industry and the disinfectant resistance of persistent strains of Listeria monocytogenes and Escherichia coli	Holah JT, Taylor JH, Dawson DJ, Hall KE.	Symp Ser Soc Appl Microbiol. 2002;(31):111S-120S.	Holah JT	Symp Ser Soc Appl Microbiol	2002	2002-12-17
28419853	Listeria monocytogenes meningitis in the Netherlands, 1985-2014: A nationwide surveillance study	Koopmans MM, Bijlsma MW, Brouwer MC, van de Beek D, van der Ende A.	J Infect. 2017 Jul;75(1):12-19. doi: 10.1016/j.jinf.2017.04.004. Epub 2017 Apr 15.	Koopmans MM	J Infect	2017	2017-04-19	PMC5513958		10.1016/j.jinf.2017.04.004
25346434	Real-time PCR detection of Listeria monocytogenes in infant formula and lettuce following macrophage-based isolation and enrichment	Day JB, Basavanna U.	J Appl Microbiol. 2015 Jan;118(1):233-44. doi: 10.1111/jam.12674. Epub 2014 Dec 2.	Day JB	J Appl Microbiol	2015	2014-10-28			10.1111/jam.12674
31159092	Influence of Background Microflora on Listeria monocytogenes on Minimally Processed Fresh Broad-Leaved Endive ( Cichorium endivia var. latifolia )	Carlin F, Nguyen-The C, Morris CE.	J Food Prot. 1996 Jul;59(7):698-703. doi: 10.4315/0362-028X-59.7.698.	Carlin F	J Food Prot	1996	2019-06-05			10.4315/0362-028X-59.7.698
29407386	Impact of Lactobacillus curvatus 54M16 on microbiota composition and growth of Listeria monocytogenes in fermented sausages	Giello M, La Storia A, De Filippis F, Ercolini D, Villani F.	Food Microbiol. 2018 Jun;72:1-15. doi: 10.1016/j.fm.2017.11.003. Epub 2017 Nov 8.	Giello M	Food Microbiol	2018	2018-02-07			10.1016/j.fm.2017.11.003
23127699	Effect of native microflora, waiting period, and storage temperature on Listeria monocytogenes serovars transferred from cantaloupe rind to fresh-cut pieces during preparation	Ukuku DO, Olanya M, Geveke DJ, Sommers CH.	J Food Prot. 2012 Nov;75(11):1912-9. doi: 10.4315/0362-028X.JFP-12-191.	Ukuku DO	J Food Prot	2012	2012-11-07			10.4315/0362-028X.JFP-12-191
30394313	Alteration of gut microbiota-associated epitopes in children with autism spectrum disorders	Wang M, Zhou J, He F, Cai C, Wang H, Wang Y, Lin Y, Rong H, Cheng G, Xu R, Zhou W.	Brain Behav Immun. 2019 Jan;75:192-199. doi: 10.1016/j.bbi.2018.10.006. Epub 2018 Oct 27.	Wang M	Brain Behav Immun	2019	2018-11-06			10.1016/j.bbi.2018.10.006
30181050	Antimicrobial effect of copper surfaces on bacteria isolated from poultry meat	Parra A, Toro M, Jacob R, Navarrete P, Troncoso M, Figueroa G, Reyes-Jara A.	Braz J Microbiol. 2018 Nov;49 Suppl 1(Suppl 1):113-118. doi: 10.1016/j.bjm.2018.06.008. Epub 2018 Aug 24.	Parra A	Braz J Microbiol	2018	2018-09-06	PMC6328842		10.1016/j.bjm.2018.06.008
17537177	Impact of selected Lactobacillus and Bifidobacterium species on Listeria monocytogenes infection and the mucosal immune response	Corr SC, Gahan CG, Hill C.	FEMS Immunol Med Microbiol. 2007 Aug;50(3):380-8. doi: 10.1111/j.1574-695X.2007.00264.x. Epub 2007 May 30.	Corr SC	FEMS Immunol Med Microbiol	2007	2007-06-01			10.1111/j.1574-695X.2007.00264.x
10983794	Incidence and seasonal variation of Listeria species in bulk tank goat's milk	Abou-Eleinin AA, Ryser ET, Donnelly CW.	J Food Prot. 2000 Sep;63(9):1208-13. doi: 10.4315/0362-028x-63.9.1208.	Abou-Eleinin AA	J Food Prot	2000	2000-09-13			10.4315/0362-028x-63.9.1208
28156183	Listeriolysin S: A bacteriocin from epidemic Listeria monocytogenes strains that targets the gut microbiota	Quereda JJ, Meza-Torres J, Cossart P, Pizarro-Cerdá J.	Gut Microbes. 2017 Jul 4;8(4):384-391. doi: 10.1080/19490976.2017.1290759. Epub 2017 Feb 3.	Quereda JJ	Gut Microbes	2017	2017-02-04	PMC5570420		10.1080/19490976.2017.1290759
30282934	Synergism of Mild Heat and High-Pressure Pasteurization Against Listeria monocytogenes and Natural Microflora in Phosphate-Buffered Saline and Raw Milk	Allison A, Chowdhury S, Fouladkhah A.	Microorganisms. 2018 Oct 3;6(4):102. doi: 10.3390/microorganisms6040102.	Allison A	Microorganisms	2018	2018-10-05	PMC6313472		10.3390/microorganisms6040102
19343963	Increased detection of Listeria species and Listeria monocytogenes in raw beef, using the Assurance GDS molecular detection system with culture isolation	Bosilevac JM, Guerini MN, Koohmaraie M.	J Food Prot. 2009 Mar;72(3):674-9. doi: 10.4315/0362-028x-72.3.674.	Bosilevac JM	J Food Prot	2009	2009-04-07			10.4315/0362-028x-72.3.674
28129445	Mathematical modelling of growth of Listeria monocytogenes in raw chilled pork	Ye K, Wang K, Liu M, Liu J, Zhu L, Zhou G.	Lett Appl Microbiol. 2017 Apr;64(4):309-316. doi: 10.1111/lam.12721.	Ye K	Lett Appl Microbiol	2017	2017-01-28			10.1111/lam.12721
17887983	Limitation in the detection of Listeria monocytogenes in food in the presence of competing Listeria innocua	Oravcová K, Trncíková T, Kuchta T, Kaclíková E.	J Appl Microbiol. 2008 Feb;104(2):429-37. doi: 10.1111/j.1365-2672.2007.03554.x. Epub 2007 Sep 21.	Oravcová K	J Appl Microbiol	2008	2007-09-25			10.1111/j.1365-2672.2007.03554.x
30263435	Biocontrol of Listeria monocytogenes ATCC 7644 on fresh-cut tomato (Lycopersicon esculentum) using nisin combined with organic acids	Oladunjoye AO, Singh S, Ijabadeniyi OA.	Food Sci Biotechnol. 2016 Oct 31;25(5):1491-1496. doi: 10.1007/s10068-016-0231-3. eCollection 2016.	Oladunjoye AO	Food Sci Biotechnol	2016	2018-09-29	PMC6049285		10.1007/s10068-016-0231-3
30627705	Oxygen deprivation influences the survival of Listeria monocytogenes in gerbils	Harris J, Paul O, Park SH, White SJ, Budachetri K, McClung DM, Wilson JG, Olivier AK, Thornton JA, Broadway PR, Ricke SC, Donaldson JR.	Transl Anim Sci. 2019 Jan;3(1):102-112. doi: 10.1093/tas/txy110. Epub 2018 Oct 3.	Harris J	Transl Anim Sci	2019	2019-01-11	PMC6310367		10.1093/tas/txy110
32814164	Fecal indicator bacteria, direct pathogen detection, and microbial community analysis provide different microbiological water quality assessment of a tropical urban marine estuary	Saingam P, Li B, Yan T.	Water Res. 2020 Oct 15;185:116280. doi: 10.1016/j.watres.2020.116280. Epub 2020 Aug 8.	Saingam P	Water Res	2020	2020-08-20			10.1016/j.watres.2020.116280
32267937	European survey and evaluation of sampling methods recommended by the standard EN ISO 18593 for the detection of Listeria monocytogenes and Pseudomonas fluorescens on industrial surfaces	Brauge T, Barre L, Leleu G, André S, Denis C, Hanin A, Frémaux B, Guilbaud M, Herry JM, Oulahal N, Anger B, Soumet C, Midelet G.	FEMS Microbiol Lett. 2020 Apr 1;367(7):fnaa057. doi: 10.1093/femsle/fnaa057.	Brauge T	FEMS Microbiol Lett	2020	2020-04-09	PMC7195815		10.1093/femsle/fnaa057
9864207	Expression of listeriolysin O and ActA by intracellular and extracellular Listeria monocytogenes	Moors MA, Levitt B, Youngman P, Portnoy DA.	Infect Immun. 1999 Jan;67(1):131-9. doi: 10.1128/IAI.67.1.131-139.1999.	Moors MA	Infect Immun	1999	1998-12-24	PMC96288		10.1128/IAI.67.1.131-139.1999
33905441	Anti-listerial properties of chemical constituents of Eruca sativa (rocket salad): From industrial observation to in vitro activity	Fagerlund A, Wubshet SG, Møretrø T, Schmidt G, Borge GI, Langsrud S.	PLoS One. 2021 Apr 27;16(4):e0250648. doi: 10.1371/journal.pone.0250648. eCollection 2021.	Fagerlund A	PLoS One	2021	2021-04-27	PMC8078797		10.1371/journal.pone.0250648
28898264	Assessment of Listeria monocytogenes virulence in the Galleria mellonella insect larvae model	Rakic Martinez M, Wiedmann M, Ferguson M, Datta AR.	PLoS One. 2017 Sep 12;12(9):e0184557. doi: 10.1371/journal.pone.0184557. eCollection 2017.	Rakic Martinez M	PLoS One	2017	2017-09-13	PMC5595313		10.1371/journal.pone.0184557
33097499	An Open-Source Program (Haplo-ST) for Whole-Genome Sequence Typing Shows Extensive Diversity among Listeria monocytogenes Isolates in Outdoor Environments and Poultry Processing Plants	Louha S, Meinersmann RJ, Abdo Z, Berrang ME, Glenn TC.	Appl Environ Microbiol. 2020 Dec 17;87(1):e02248-20. doi: 10.1128/AEM.02248-20. Print 2020 Dec 17.	Louha S	Appl Environ Microbiol	2020	2020-10-24	PMC7755245		10.1128/AEM.02248-20
27628134	Intestinal Organoids as a Novel Tool to Study Microbes-Epithelium Interactions	Nigro G, Hanson M, Fevre C, Lecuit M, Sansonetti PJ.	Methods Mol Biol. 2019;1576:183-194. doi: 10.1007/7651_2016_12.	Nigro G	Methods Mol Biol	2019	2016-09-16			10.1007/7651_2016_12
30210467	Effect of Pressure, Reconstituted RTE Meat Microbiota, and Antimicrobials on Survival and Post-pressure Growth of Listeria monocytogenes on Ham	Teixeira JS, Repková L, Gänzle MG, McMullen LM.	Front Microbiol. 2018 Aug 27;9:1979. doi: 10.3389/fmicb.2018.01979. eCollection 2018.	Teixeira JS	Front Microbiol	2018	2018-09-14	PMC6119701		10.3389/fmicb.2018.01979
30071498	Microbial evaluation of automated sorting systems in stone fruit packinghouses during peach packing	Williamson K, Pao S, Dormedy E, Phillips T, Nikolich G, Li L.	Int J Food Microbiol. 2018 Nov 20;285:98-102. doi: 10.1016/j.ijfoodmicro.2018.07.024. Epub 2018 Jul 22.	Williamson K	Int J Food Microbiol	2018	2018-08-03			10.1016/j.ijfoodmicro.2018.07.024
29631210	Listeria monocytogenes strains show large variations in competitive growth in mixed culture biofilms and suspensions with bacteria from food processing environments	Heir E, Møretrø T, Simensen A, Langsrud S.	Int J Food Microbiol. 2018 Jun 20;275:46-55. doi: 10.1016/j.ijfoodmicro.2018.03.026. Epub 2018 Mar 28.	Heir E	Int J Food Microbiol	2018	2018-04-10			10.1016/j.ijfoodmicro.2018.03.026
27393885	Influence of food intrinsic complexity on Listeria monocytogenes growth in/on vacuum-packed model systems at suboptimal temperatures	Baka M, Noriega E, Van Langendonck K, Van Impe JF.	Int J Food Microbiol. 2016 Oct 17;235:17-27. doi: 10.1016/j.ijfoodmicro.2016.06.029. Epub 2016 Jun 25.	Baka M	Int J Food Microbiol	2016	2016-07-10			10.1016/j.ijfoodmicro.2016.06.029
27889142	The microbiota of marketed processed edible insects as revealed by high-throughput sequencing	Garofalo C, Osimani A, Milanović V, Taccari M, Cardinali F, Aquilanti L, Riolo P, Ruschioni S, Isidoro N, Clementi F.	Food Microbiol. 2017 Apr;62:15-22. doi: 10.1016/j.fm.2016.09.012. Epub 2016 Sep 16.	Garofalo C	Food Microbiol	2017	2016-11-28			10.1016/j.fm.2016.09.012
29275280	Dynamics of biofilm formation by Listeria monocytogenes on stainless steel under mono-species and mixed-culture simulated fish processing conditions and chemical disinfection challenges	Papaioannou E, Giaouris ED, Berillis P, Boziaris IS.	Int J Food Microbiol. 2018 Feb 21;267:9-19. doi: 10.1016/j.ijfoodmicro.2017.12.020. Epub 2017 Dec 19.	Papaioannou E	Int J Food Microbiol	2018	2017-12-25			10.1016/j.ijfoodmicro.2017.12.020
32027448	Isolation of swine-derived Lactobacillus plantarum and its synergistic antimicrobial and health-promoting properties with ZnO nanoparticles	Zheng L, Hu Y, He X, Zhao Y, Xu H.	J Appl Microbiol. 2020 Jun;128(6):1764-1775. doi: 10.1111/jam.14605. Epub 2020 Feb 20.	Zheng L	J Appl Microbiol	2020	2020-02-07			10.1111/jam.14605
21511123	Modeling microbial competition in food: application to the behavior of Listeria monocytogenes and lactic acid flora in pork meat products	Cornu M, Billoir E, Bergis H, Beaufort A, Zuliani V.	Food Microbiol. 2011 Jun;28(4):639-47. doi: 10.1016/j.fm.2010.08.007. Epub 2010 Aug 18.	Cornu M	Food Microbiol	2011	2011-04-23			10.1016/j.fm.2010.08.007
21176988	The inhibitory effect of natural microflora of food on growth of Listeria monocytogenes in enrichment broths	Al-Zeyara SA, Jarvis B, Mackey BM.	Int J Food Microbiol. 2011 Jan 31;145(1):98-105. doi: 10.1016/j.ijfoodmicro.2010.11.036. Epub 2010 Dec 2.	Al-Zeyara SA	Int J Food Microbiol	2011	2010-12-24			10.1016/j.ijfoodmicro.2010.11.036
25619748	Impact of the contamination level and the background flora on the growth of Listeria monocytogenes in ready-to-eat diced poultry	Lardeux AL, Guillier L, Brasseur E, Doux C, Gautier J, Gnanou-Besse N.	Lett Appl Microbiol. 2015 May;60(5):481-90. doi: 10.1111/lam.12395. Epub 2015 Feb 28.	Lardeux AL	Lett Appl Microbiol	2015	2015-01-27			10.1111/lam.12395
28126702	Stevia-based sweeteners as a promising alternative to table sugar: The effect on Listeria monocytogenes and Salmonella Typhimurium growth dynamics	Lobete MM, Baka M, Noriega E, Jooken E, Monballiu A, de Beurme S, Meesschaert B, Van Impe JF.	Int J Food Microbiol. 2017 Mar 20;245:38-52. doi: 10.1016/j.ijfoodmicro.2017.01.008. Epub 2017 Jan 18.	Lobete MM	Int J Food Microbiol	2017	2017-01-28			10.1016/j.ijfoodmicro.2017.01.008
24643764	Lack of microbiota reduces innate responses and enhances adaptive immunity against Listeria monocytogenes infection	Mittrücker HW, Seidel D, Bland PW, Zarzycka A, Kaufmann SH, Visekruna A, Steinhoff U.	Eur J Immunol. 2014 Jun;44(6):1710-5. doi: 10.1002/eji.201343927. Epub 2014 Mar 20.	Mittrücker HW	Eur J Immunol	2014	2014-03-20			10.1002/eji.201343927
31718078	Antimicrobial Activity of Oregano Essential Oil Incorporated in Sodium Alginate Edible Films: Control of Listeria monocytogenes and Spoilage in Ham Slices Treated with High Pressure Processing	Pavli F, Argyri AA, Skandamis P, Nychas GJ, Tassou C, Chorianopoulos N.	Materials (Basel). 2019 Nov 12;12(22):3726. doi: 10.3390/ma12223726.	Pavli F	Materials (Basel)	2019	2019-11-14	PMC6887770		10.3390/ma12223726
16541704	Impact of the population of spoilage microflora on the growth of Listeria monocytogenes on frankfurters	Radin D, Niebuhr SE, Dickson JS.	J Food Prot. 2006 Mar;69(3):679-81. doi: 10.4315/0362-028x-69.3.679.	Radin D	J Food Prot	2006	2006-03-18			10.4315/0362-028x-69.3.679
23279814	Incorporation of Listeria monocytogenes strains in raw milk biofilms	Weiler C, Ifland A, Naumann A, Kleta S, Noll M.	Int J Food Microbiol. 2013 Feb 1;161(2):61-8. doi: 10.1016/j.ijfoodmicro.2012.11.027. Epub 2012 Dec 6.	Weiler C	Int J Food Microbiol	2013	2013-01-03			10.1016/j.ijfoodmicro.2012.11.027
30965476	Viability of Listeria monocytogenes in Milk Treated with Hydrogen Peroxide	Dominguez L, Garayazabal JFF, Ferri ER, Vazquez JA, Gomez-Lucia E, Ambrosio C, Suarez G.	J Food Prot. 1987 Aug;50(8):636-639. doi: 10.4315/0362-028X-50.8.636.	Dominguez L	J Food Prot	1987	2019-04-11			10.4315/0362-028X-50.8.636
17359263	Interactions between the environmental pathogen Listeria monocytogenes and a free-living protozoan (Acanthamoeba castellanii)	Zhou X, Elmose J, Call DR.	Environ Microbiol. 2007 Apr;9(4):913-22. doi: 10.1111/j.1462-2920.2006.01213.x.	Zhou X	Environ Microbiol	2007	2007-03-16			10.1111/j.1462-2920.2006.01213.x
23891302	Microbial background flora in small-scale cheese production facilities does not inhibit growth and surface attachment of Listeria monocytogenes	Schirmer BC, Heir E, Møretrø T, Skaar I, Langsrud S.	J Dairy Sci. 2013 Oct;96(10):6161-71. doi: 10.3168/jds.2012-6395. Epub 2013 Jul 25.	Schirmer BC	J Dairy Sci	2013	2013-07-30			10.3168/jds.2012-6395
26415665	Use of E-beam radiation to eliminate Listeria monocytogenes from surface mould cheese	Velasco R, Ordóñez JA, Cambero MI, Cabeza MC.	Int Microbiol. 2015 Mar;18(1):33-40. doi: 10.2436/20.1501.01.232.	Velasco R	Int Microbiol	2015	2015-09-30			10.2436/20.1501.01.232
33045003	Fluorescent secreted bacterial effectors reveal active intravacuolar proliferation of Listeria monocytogenes in epithelial cells	Peron-Cane C, Fernandez JC, Leblanc J, Wingertsmann L, Gautier A, Desprat N, Lebreton A.	PLoS Pathog. 2020 Oct 12;16(10):e1009001. doi: 10.1371/journal.ppat.1009001. eCollection 2020 Oct.	Peron-Cane C	PLoS Pathog	2020	2020-10-12	PMC7580998		10.1371/journal.ppat.1009001
20353288	Inactivation of Salmonella enterica and Listeria monocytogenes inoculated on hydroponic tomatoes using chlorine dioxide gas	Bhagat A, Mahmoud BS, Linton RH.	Foodborne Pathog Dis. 2010 Jun;7(6):677-85. doi: 10.1089/fpd.2009.0466.	Bhagat A	Foodborne Pathog Dis	2010	2010-04-01			10.1089/fpd.2009.0466
26973623	Fate of Viable but Non-culturable Listeria monocytogenes in Pig Manure Microcosms	Desneux J, Biscuit A, Picard S, Pourcher AM.	Front Microbiol. 2016 Mar 2;7:245. doi: 10.3389/fmicb.2016.00245. eCollection 2016.	Desneux J	Front Microbiol	2016	2016-03-15	PMC4773784		10.3389/fmicb.2016.00245
36312510	Treatment failure in a patient infected with Listeria sepsis combined with latent meningitis: A case report	Wu GX, Zhou JY, Hong WJ, Huang J, Yan SQ.	World J Clin Cases. 2022 Oct 16;10(29):10565-10574. doi: 10.12998/wjcc.v10.i29.10565.	Wu GX	World J Clin Cases	2022	2022-10-31	PMC9602244		10.12998/wjcc.v10.i29.10565
24629343	Gut microbiota promote hematopoiesis to control bacterial infection	Khosravi A, Yáñez A, Price JG, Chow A, Merad M, Goodridge HS, Mazmanian SK.	Cell Host Microbe. 2014 Mar 12;15(3):374-81. doi: 10.1016/j.chom.2014.02.006.	Khosravi A	Cell Host Microbe	2014	2014-03-18	PMC4144825	NIHMS570341	10.1016/j.chom.2014.02.006
30716890	Conjugal transfer of erm(B) and multiple tet genes from Lactobacillus spp. to bacterial pathogens in animal gut, in vitro and during food fermentation	Thumu SCR, Halami PM.	Food Res Int. 2019 Feb;116:1066-1075. doi: 10.1016/j.foodres.2018.09.046. Epub 2018 Sep 20.	Thumu SCR	Food Res Int	2019	2019-02-06			10.1016/j.foodres.2018.09.046
31360718	Microbiota of Sardinian Goat's Milk and Preliminary Characterization of Prevalent LAB Species for Starter or Adjunct Cultures Development	Pisano MB, Deplano M, Fadda ME, Cosentino S.	Biomed Res Int. 2019 Jul 8;2019:6131404. doi: 10.1155/2019/6131404. eCollection 2019.	Pisano MB	Biomed Res Int	2019	2019-07-31	PMC6644507		10.1155/2019/6131404
35337563	High-throughput discovery of novel lanthipeptides and producers by metagenomic mining of isolates population (MMIP) from Chinese spicy cabbage	Liu Y, Teng K, Huang F, Xia T, Zhang J, Wang T, Zhong J.	Food Res Int. 2022 Apr;154:110991. doi: 10.1016/j.foodres.2022.110991. Epub 2022 Feb 12.	Liu Y	Food Res Int	2022	2022-03-26			10.1016/j.foodres.2022.110991
30802661	Creek to Table: Tracking fecal indicator bacteria, bacterial pathogens, and total bacterial communities from irrigation water to kale and radish crops	Allard SM, Callahan MT, Bui A, Ferelli AMC, Chopyk J, Chattopadhyay S, Mongodin EF, Micallef SA, Sapkota AR.	Sci Total Environ. 2019 May 20;666:461-471. doi: 10.1016/j.scitotenv.2019.02.179. Epub 2019 Feb 12.	Allard SM	Sci Total Environ	2019	2019-02-26			10.1016/j.scitotenv.2019.02.179
31855471	Examination of the Culturable Microbiota from Low-Moisture Foods Imported into Canada for Antibacterial Activity against Listeria monocytogenes	Gelda KS, Parreira VR, LaPOINTE G, Farber JM.	J Food Prot. 2020 Apr 1;83(4):686-691. doi: 10.4315/JFP-19-489.	Gelda KS	J Food Prot	2020	2019-12-20			10.4315/JFP-19-489
11899050	Control of natural microbial flora and Listeria monocytogenes in vacuum-packaged trout at 4 and 10 degrees C using irradiation	Savvaidis IN, Skandamis P, Riganakos KA, Panagiotakis N, Kontominas MG.	J Food Prot. 2002 Mar;65(3):515-22. doi: 10.4315/0362-028x-65.3.515.	Savvaidis IN	J Food Prot	2002	2002-03-20			10.4315/0362-028x-65.3.515
31462512	B cell superantigens in the human intestinal microbiota	Bunker JJ, Drees C, Watson AR, Plunkett CH, Nagler CR, Schneewind O, Eren AM, Bendelac A.	Sci Transl Med. 2019 Aug 28;11(507):eaau9356. doi: 10.1126/scitranslmed.aau9356.	Bunker JJ	Sci Transl Med	2019	2019-08-30	PMC6758550	NIHMS1050510	10.1126/scitranslmed.aau9356
27664938	In vivo and in vitro effects of selected antioxidants on rabbit meat microbiota	Albonetti S, Minardi P, Trombetti F, Savigni F, Mordenti AL, Baranzoni GM, Trivisano C, Greco FP, Badiani A.	Meat Sci. 2017 Jan;123:88-96. doi: 10.1016/j.meatsci.2016.09.004. Epub 2016 Sep 16.	Albonetti S	Meat Sci	2017	2016-09-25			10.1016/j.meatsci.2016.09.004
28239137	Determination of Listeria monocytogenes Growth during Mushroom Production and Distribution	Leong D, Alvarez-Ordóez A, Guillas F, Jordan K.	Foods. 2013 Nov 27;2(4):544-553. doi: 10.3390/foods2040544.	Leong D	Foods	2013	2017-02-28	PMC5302272		10.3390/foods2040544
29620488	Behavior of 11 Foodborne Bacteria on Whole and Cut Mangoes var. Ataulfo and Kent and Antibacterial Activities of Hibiscus sabdariffa Extracts and Chemical Sanitizers Directly onto Mangoes Contaminated with Foodborne Bacteria	Rangel-Vargas E, Luna-Rojo AM, Cadena-Ramírez A, Torres-Vitela R, Gómez-Aldapa CA, Villarruel-López A, Téllez-Jurado A, Villagómez-Ibarra JR, Reynoso-Camacho R, Castro-Rosas J.	J Food Prot. 2018 May;81(5):743-753. doi: 10.4315/0362-028X.JFP-17-258.	Rangel-Vargas E	J Food Prot	2018	2018-04-06			10.4315/0362-028X.JFP-17-258
31335189	Combined Effect of Storage Condition, Surface Integrity, and Length of Shelf Life on the Growth of Listeria monocytogenes and Spoilage Microbiota on Refrigerated Ready-to-Eat Products	Cai S, Worobo RW, Snyder AB.	J Food Prot. 2019 Aug;82(8):1423-1432. doi: 10.4315/0362-028X.JFP-18-576.	Cai S	J Food Prot	2019	2019-07-24			10.4315/0362-028X.JFP-18-576
28559314	Deciphering the landscape of host barriers to Listeria monocytogenes infection	Zhang T, Abel S, Abel Zur Wiesch P, Sasabe J, Davis BM, Higgins DE, Waldor MK.	Proc Natl Acad Sci U S A. 2017 Jun 13;114(24):6334-6339. doi: 10.1073/pnas.1702077114. Epub 2017 May 30.	Zhang T	Proc Natl Acad Sci U S A	2017	2017-06-01	PMC5474794		10.1073/pnas.1702077114
19226932	Occurrence and distribution of Listeria monocytogenes and other Listeria species in ready-to-eat and raw meat products	Mengesha D, Zewde BM, Toquin MT, Kleer J, Hildebrandt G, Gebreyes WA.	Berl Munch Tierarztl Wochenschr. 2009 Jan-Feb;122(1-2):20-4.	Mengesha D	Berl Munch Tierarztl Wochenschr	2009	2009-02-21
31429475	Effectiveness of daily rinsing of alfalfa sprouts with aqueous chlorine dioxide and ozonated water on the growth of Listeria monocytogenes during sprouting	Adhikari A, Chhetri VS, Bhattacharya D, Cason C, Luu P, Suazo A.	Lett Appl Microbiol. 2019 Oct;69(4):252-257. doi: 10.1111/lam.13209.	Adhikari A	Lett Appl Microbiol	2019	2019-08-21			10.1111/lam.13209
28588016	Commensal microbes provide first line defense against Listeria monocytogenes infection	Becattini S, Littmann ER, Carter RA, Kim SG, Morjaria SM, Ling L, Gyaltshen Y, Fontana E, Taur Y, Leiner IM, Pamer EG.	J Exp Med. 2017 Jul 3;214(7):1973-1989. doi: 10.1084/jem.20170495. Epub 2017 Jun 6.	Becattini S	J Exp Med	2017	2017-06-08	PMC5502438		10.1084/jem.20170495
30698028	Aeromonas hydrophila biofilm, exoprotease, and quorum sensing responses to co-cultivation with diverse foodborne pathogens and food spoilage bacteria on crab surfaces	Jahid IK, Mizan MFR, Myoung J, Ha SD.	Biofouling. 2018 Nov;34(10):1079-1092. doi: 10.1080/08927014.2018.1519069. Epub 2019 Jan 30.	Jahid IK	Biofouling	2018	2019-01-31			10.1080/08927014.2018.1519069
29290943	Analyzing the innate immunity of NIH hairless mice and the impact of gut microbial polymorphisms on Listeria monocytogenes infection	Ji ZH, Ren WZ, Gao W, Hao Y, Gao W, Chen J, Quan FS, Hu JP, Yuan B.	Oncotarget. 2017 Oct 25;8(63):106222-106232. doi: 10.18632/oncotarget.22051. eCollection 2017 Dec 5.	Ji ZH	Oncotarget	2017	2018-01-02	PMC5739728		10.18632/oncotarget.22051
27697162	Influence of PDO Ragusano cheese biofilm microbiota on flavour compounds formation	Carpino S, Randazzo CL, Pino A, Russo N, Rapisarda T, Belvedere G, Caggia C.	Food Microbiol. 2017 Feb;61:126-135. doi: 10.1016/j.fm.2016.09.006. Epub 2016 Sep 13.	Carpino S	Food Microbiol	2017	2016-10-05			10.1016/j.fm.2016.09.006
28285115	Teriyaki sauce with carvacrol or thymol effectively controls Escherichia coli O157:H7, Listeria monocytogenes, Salmonella Typhimurium, and indigenous flora in marinated beef and marinade	Moon H, Kim NH, Kim SH, Kim Y, Ryu JH, Rhee MS.	Meat Sci. 2017 Jul;129:147-152. doi: 10.1016/j.meatsci.2017.03.001. Epub 2017 Mar 6.	Moon H	Meat Sci	2017	2017-03-13			10.1016/j.meatsci.2017.03.001
33511734	Targeted Delivery of Persulfides to the Gut: Effects on the Microbiome	Dillon KM, Morrison HA, Powell CR, Carrazzone RJ, Ringel-Scaia VM, Winckler EW, Council-Troche RM, Allen IC, Matson JB.	Angew Chem Int Ed Engl. 2021 Mar 8;60(11):6061-6067. doi: 10.1002/anie.202014052. Epub 2021 Jan 29.	Dillon KM	Angew Chem Int Ed Engl	2021	2021-01-29	PMC7967250	NIHMS1673637	10.1002/anie.202014052
18778863	Modelling the competitive growth between Listeria monocytogenes and biofilm microflora of smear cheese wooden shelves	Guillier L, Stahl V, Hezard B, Notz E, Briandet R.	Int J Food Microbiol. 2008 Nov 30;128(1):51-7. doi: 10.1016/j.ijfoodmicro.2008.06.028. Epub 2008 Jul 3.	Guillier L	Int J Food Microbiol	2008	2008-09-10			10.1016/j.ijfoodmicro.2008.06.028
19878526	Assessment of survival of Listeria monocytogenes, Salmonella Infantis and Enterococcus faecalis artificially inoculated into experimental waste or compost	Paniel N, Rousseaux S, Gourland P, Poitrenaud M, Guzzo J.	J Appl Microbiol. 2010 May;108(5):1797-809. doi: 10.1111/j.1365-2672.2009.04584.x. Epub 2009 Oct 12.	Paniel N	J Appl Microbiol	2010	2009-11-03			10.1111/j.1365-2672.2009.04584.x
21535778	Biofilms of Listeria monocytogenes produced at 12 °C either in pure culture or in co-culture with Pseudomonas aeruginosa showed reduced susceptibility to sanitizers	Lourenço A, Machado H, Brito L.	J Food Sci. 2011 Mar;76(2):M143-8. doi: 10.1111/j.1750-3841.2010.02011.x. Epub 2011 Feb 3.	Lourenço A	J Food Sci	2011	2011-05-04			10.1111/j.1750-3841.2010.02011.x
31848289	A Multiorgan Trafficking Circuit Provides Purifying Selection of Listeria monocytogenes Virulence Genes	Louie A, Zhang T, Becattini S, Waldor MK, Portnoy DA.	mBio. 2019 Dec 17;10(6):e02948-19. doi: 10.1128/mBio.02948-19.	Louie A	mBio	2019	2019-12-19	PMC6918090		10.1128/mBio.02948-19
26162534	Survival and Metabolic Activity of Pediocin Producer Pediococcus acidilactici UL5: Its Impact on Intestinal Microbiota and Listeria monocytogenes in a Model of the Human Terminal Ileum	Fernandez B, Savard P, Fliss I.	Microb Ecol. 2016 Nov;72(4):931-942. doi: 10.1007/s00248-015-0645-0. Epub 2015 Jul 11.	Fernandez B	Microb Ecol	2016	2015-07-12			10.1007/s00248-015-0645-0
29173626	Microbial dynamics during production of lesser mealworms (Alphitobius diaperinus) for human consumption at industrial scale	Wynants E, Crauwels S, Verreth C, Gianotten N, Lievens B, Claes J, Van Campenhout L.	Food Microbiol. 2018 Apr;70:181-191. doi: 10.1016/j.fm.2017.09.012. Epub 2017 Sep 21.	Wynants E	Food Microbiol	2018	2017-11-28			10.1016/j.fm.2017.09.012
21356437	Growth characteristics of Listeria monocytogenes as affected by a native microflora in cooked ham under refrigerated and temperature abuse conditions	Hwang CA, Sheen S.	Food Microbiol. 2011 May;28(3):350-5. doi: 10.1016/j.fm.2010.03.004. Epub 2010 Mar 17.	Hwang CA	Food Microbiol	2011	2011-03-02			10.1016/j.fm.2010.03.004
34445321	Identification of Potential Probiotics Producing Bacteriocins Active against Listeria monocytogenes by a Combination of Screening Tools	Desiderato CK, Sachsenmaier S, Ovchinnikov KV, Stohr J, Jacksch S, Desef DN, Crauwels P, Egert M, Diep DB, Goldbeck O, Riedel CU.	Int J Mol Sci. 2021 Aug 10;22(16):8615. doi: 10.3390/ijms22168615.	Desiderato CK	Int J Mol Sci	2021	2021-08-27	PMC8395247		10.3390/ijms22168615
31022694	CD160 Stimulates CD8(+) T Cell Responses and Is Required for Optimal Protective Immunity to Listeria monocytogenes	Tan CL, Peluso MJ, Drijvers JM, Mera CM, Grande SM, Brown KE, Godec J, Freeman GJ, Sharpe AH.	Immunohorizons. 2018 Aug 27;2(7):238-250. doi: 10.4049/immunohorizons.1800039.	Tan CL	Immunohorizons	2018	2019-04-26	PMC7464592	NIHMS1615264	10.4049/immunohorizons.1800039
18489543	Listeria monocytogenes and Salmonella spp. in raw milk produced in Brazil: occurrence and interference of indigenous microbiota in their isolation and development	Nero LA, de Mattos MR, Barros Mde A, Ortolani MB, Beloti V, Franco BD.	Zoonoses Public Health. 2008 Aug;55(6):299-305. doi: 10.1111/j.1863-2378.2008.01130.x. Epub 2008 May 16.	Nero LA	Zoonoses Public Health	2008	2008-05-21			10.1111/j.1863-2378.2008.01130.x
27682104	Effect of Lemongrass Essential Oil Vapors on Microbial Dynamics and Listeria monocytogenes Survival on Rocket and Melon Stored under Different Packaging Conditions and Temperatures	Hadjilouka A, Polychronopoulou M, Paramithiotis S, Tzamalis P, Drosinos EH.	Microorganisms. 2015 Sep 9;3(3):535-50. doi: 10.3390/microorganisms3030535.	Hadjilouka A	Microorganisms	2015	2016-09-30	PMC5023255		10.3390/microorganisms3030535
9819776	Sources and routes of contamination of raw milk with Listeria monocytogenes and its control	Yoshida T, Kato Y, Sato M, Hirai K.	J Vet Med Sci. 1998 Oct;60(10):1165-8. doi: 10.1292/jvms.60.1165.	Yoshida T	J Vet Med Sci	1998	1998-11-20			10.1292/jvms.60.1165
29320565	The absence of N-acetylglucosamine in wall teichoic acids of Listeria monocytogenes modifies biofilm architecture and tolerance to rinsing and cleaning procedures	Brauge T, Faille C, Sadovskaya I, Charbit A, Benezech T, Shen Y, Loessner MJ, Bautista JR, Midelet-Bourdin G.	PLoS One. 2018 Jan 10;13(1):e0190879. doi: 10.1371/journal.pone.0190879. eCollection 2018.	Brauge T	PLoS One	2018	2018-01-11	PMC5761963		10.1371/journal.pone.0190879
36435098	The background microbiota and sanitization agent drive the fate of Listeria monocytogenes in multispecies biofilms formed on a plasma-polymerized coating applied on stainless steel	Fernández-Gómez P, Oliveira M, Cobo-Díaz JF, González-Raurich M, Múgica-Vidal R, Alba-Elías F, Prieto M, Alvarez-Ordóñez A, López M.	Int J Food Microbiol. 2023 Feb 2;386:110017. doi: 10.1016/j.ijfoodmicro.2022.110017. Epub 2022 Nov 15.	Fernández-Gómez P	Int J Food Microbiol	2023	2022-11-26			10.1016/j.ijfoodmicro.2022.110017
25089272	Use of antimicrobial films and edible coatings incorporating chemical and biological preservatives to control growth of Listeria monocytogenes on cold smoked salmon	Neetoo H, Mahomoodally F.	Biomed Res Int. 2014;2014:534915. doi: 10.1155/2014/534915. Epub 2014 Jun 25.	Neetoo H	Biomed Res Int	2014	2014-08-05	PMC4096007		10.1155/2014/534915
24657862	Phylogenetic profiles of in-house microflora in drains at a food production facility: comparison and biocontrol implications of Listeria-positive and -negative bacterial populations	Fox EM, Solomon K, Moore JE, Wall PG, Fanning S.	Appl Environ Microbiol. 2014 Jun;80(11):3369-74. doi: 10.1128/AEM.00468-14. Epub 2014 Mar 21.	Fox EM	Appl Environ Microbiol	2014	2014-03-25	PMC4018852		10.1128/AEM.00468-14
35795464	Investigation on the microbiological hazards in an artisanal soft cheese produced in northern Italy and its production environment in different seasonal periods	Crippa C, Pasquali F, Lucchi A, Gambi L, De Cesare A.	Ital J Food Saf. 2022 Jun 22;11(2):9983. doi: 10.4081/ijfs.2022.9983. eCollection 2022 Jun 21.	Crippa C	Ital J Food Saf	2022	2022-07-07	PMC9251870		10.4081/ijfs.2022.9983
31051542	Listeria innocua Transformed with an Antibiotic Resistance Plasmid as a Thermal-resistance Indicator for Listeria monocytogenes (a)	Foegeding PM, Stanley NW.	J Food Prot. 1991 Jul;54(7):519-523. doi: 10.4315/0362-028X-54.7.519.	Foegeding PM	J Food Prot	1991	2019-05-05			10.4315/0362-028X-54.7.519
26518738	Effect of X-ray treatments on Escherichia coli O157:H7, Listeria monocytogenes, Shigella flexneri, Salmonella enterica and inherent microbiota on whole mangoes	Mahmoud BS, Nannapaneni R, Chang S, Coker R.	Lett Appl Microbiol. 2016 Feb;62(2):138-44. doi: 10.1111/lam.12518. Epub 2015 Dec 28.	Mahmoud BS	Lett Appl Microbiol	2016	2015-11-01			10.1111/lam.12518
24290624	The Polymyxin Ceftazidime Oxford Medium as an alternative selective and differential medium for isolation of Listeria monocytogenes from raw or unpasteurized food	Martínez-Gonzáles NE, Martínez-Chávez L, Martínez-Cárdenas C, Cabrera-Díaz E, Castillo A.	Food Microbiol. 2014 Apr;38:44-51. doi: 10.1016/j.fm.2013.07.010. Epub 2013 Aug 3.	Martínez-Gonzáles NE	Food Microbiol	2014	2013-12-03			10.1016/j.fm.2013.07.010
22912472	Effect of liquid smoke as an ingredient in frankfurters on Listeria monocytogenes and quality attributes	Morey A, Bratcher CL, Singh M, McKee SR.	Poult Sci. 2012 Sep;91(9):2341-50. doi: 10.3382/ps.2012-02251.	Morey A	Poult Sci	2012	2012-08-23			10.3382/ps.2012-02251
26972682	Application of mathematical models for bacterial inactivation curves using Hypericin-based photosensitization	Dementavicius D, Lukseviciute V, Gómez-López VM, Luksiene Z.	J Appl Microbiol. 2016 Jun;120(6):1492-500. doi: 10.1111/jam.13127. Epub 2016 Apr 22.	Dementavicius D	J Appl Microbiol	2016	2016-03-15			10.1111/jam.13127
31275249	Enhanced Efficacy of Peroxyacetic Acid Against Listeria monocytogenes on Fresh Apples at Elevated Temperature	Shen X, Sheng L, Gao H, Hanrahan I, Suslow TV, Zhu MJ.	Front Microbiol. 2019 Jun 18;10:1196. doi: 10.3389/fmicb.2019.01196. eCollection 2019.	Shen X	Front Microbiol	2019	2019-07-06	PMC6591317		10.3389/fmicb.2019.01196
14623394	Survival of Listeria monocytogenes on sliced cooked sausage after treatment with pediocin AcH	Mattila K, Saris P, Työppönen S.	Int J Food Microbiol. 2003 Dec 31;89(2-3):281-6. doi: 10.1016/s0168-1605(03)00299-x.	Mattila K	Int J Food Microbiol	2003	2003-11-19			10.1016/s0168-1605(03)00299-x
30186279	The Effect of Co-infection of Food-Borne Pathogenic Bacteria on the Progression of Campylobacter jejuni Infection in Mice	Wang G, He Y, Jin X, Zhou Y, Chen X, Zhao J, Zhang H, Chen W.	Front Microbiol. 2018 Aug 22;9:1977. doi: 10.3389/fmicb.2018.01977. eCollection 2018.	Wang G	Front Microbiol	2018	2018-09-07	PMC6113366		10.3389/fmicb.2018.01977
23134566	Characterization of microflora in Latin-style cheeses by next-generation sequencing technology	Lusk TS, Ottesen AR, White JR, Allard MW, Brown EW, Kase JA.	BMC Microbiol. 2012 Nov 7;12:254. doi: 10.1186/1471-2180-12-254.	Lusk TS	BMC Microbiol	2012	2012-11-09	PMC3503605		10.1186/1471-2180-12-254
22475941	Effects of nisin, EDTA and salts of organic acids on Listeria monocytogenes, Salmonella and native microflora on fresh vacuum packaged shrimps stored at 4 °C	Wan Norhana MN, Poole SE, Deeth HC, Dykes GA.	Food Microbiol. 2012 Aug;31(1):43-50. doi: 10.1016/j.fm.2012.01.007. Epub 2012 Feb 9.	Wan Norhana MN	Food Microbiol	2012	2012-04-06			10.1016/j.fm.2012.01.007
22560020	Effects of X-ray treatments on pathogenic bacteria, inherent microflora, color, and firmness on whole cantaloupe	Mahmoud BS.	Int J Food Microbiol. 2012 Jun 1;156(3):296-300. doi: 10.1016/j.ijfoodmicro.2012.04.001. Epub 2012 Apr 10.	Mahmoud BS	Int J Food Microbiol	2012	2012-05-08			10.1016/j.ijfoodmicro.2012.04.001
25470339	Simultaneous construction of PCR-DGGE-based predictive models of Listeria monocytogenes and Vibrio parahaemolyticus on cooked shrimps	Liao C, Peng ZY, Li JB, Cui XW, Zhang ZH, Malakar PK, Zhang WJ, Pan YJ, Zhao Y.	Lett Appl Microbiol. 2015 Mar;60(3):210-6. doi: 10.1111/lam.12376. Epub 2015 Jan 13.	Liao C	Lett Appl Microbiol	2015	2014-12-04			10.1111/lam.12376
18721674	Effect of combining nisin and/or lysozyme with in-package pasteurization for control of Listeria monocytogenes in ready-to-eat turkey bologna during refrigerated storage	Mangalassary S, Han I, Rieck J, Acton J, Dawson P.	Food Microbiol. 2008 Oct;25(7):866-70. doi: 10.1016/j.fm.2008.05.002. Epub 2008 May 17.	Mangalassary S	Food Microbiol	2008	2008-08-30			10.1016/j.fm.2008.05.002
3079177	Outbreaks of listeriosis/Listeria-contaminated foods	Kvenberg JE.	Microbiol Sci. 1988 Dec;5(12):355-8.	Kvenberg JE	Microbiol Sci	1988	1988-12-01
26121394	Lactobacillus kunkeei YB38 from honeybee products enhances IgA production in healthy adults	Asama T, Arima TH, Gomi T, Keishi T, Tani H, Kimura Y, Tatefuji T, Hashimoto K.	J Appl Microbiol. 2015 Sep;119(3):818-26. doi: 10.1111/jam.12889. Epub 2015 Aug 10.	Asama T	J Appl Microbiol	2015	2015-06-30			10.1111/jam.12889
22200323	Survival of Listeria innocua in dry fermented sausages and changes in the typical microbiota and volatile profile as affected by the concentration of nitrate and nitrite	Hospital XF, Hierro E, Fernández M.	Int J Food Microbiol. 2012 Feb 15;153(3):395-401. doi: 10.1016/j.ijfoodmicro.2011.11.032. Epub 2011 Dec 8.	Hospital XF	Int J Food Microbiol	2012	2011-12-28			10.1016/j.ijfoodmicro.2011.11.032
21602370	Responses of Escherichia coli, Listeria monocytogenes, and Staphylococcus aureus to simulated food processing treatments, determined using fluorescence-activated cell sorting and plate counting	Kennedy D, Cronin UP, Wilkinson MG.	Appl Environ Microbiol. 2011 Jul;77(13):4657-68. doi: 10.1128/AEM.00323-11. Epub 2011 May 20.	Kennedy D	Appl Environ Microbiol	2011	2011-05-24	PMC3127720		10.1128/AEM.00323-11
22808321	Remodeling of the Listeria monocytogenes cell wall inside eukaryotic cells	García-Del Portillo F, Pucciarelli MG.	Commun Integr Biol. 2012 Mar 1;5(2):160-2. doi: 10.4161/cib.18678.	García-Del Portillo F	Commun Integr Biol	2012	2012-07-19	PMC3376052		10.4161/cib.18678
19580445	Essential oils against foodborne pathogens and spoilage bacteria in minced meat	Barbosa LN, Rall VL, Fernandes AA, Ushimaru PI, da Silva Probst I, Fernandes A Jr.	Foodborne Pathog Dis. 2009 Jul-Aug;6(6):725-8. doi: 10.1089/fpd.2009.0282.	Barbosa LN	Foodborne Pathog Dis	2009	2009-07-08	PMC3145167		10.1089/fpd.2009.0282
12032603	Development of gfp Vectors for Expression in Listeria monocytogenes and Other Low G+C Gram Positive Bacteria	Qazi SN, Rees CE, Mellits KH, Hill PJ.	Microb Ecol. 2001 Feb;41(4):301-309. doi: 10.1007/s002480000091.	Qazi SN	Microb Ecol	2001	2002-05-29			10.1007/s002480000091
31632928	Non-thermal inactivation of Listeria spp. in a typical dry-fermented sausage: "Bergamasco" salami	Tirloni E, Pietro VD, Rizzi G, Pomilio F, Cattaneo P, Bernardi C, Stella S.	Ital J Food Saf. 2019 Oct 2;8(3):8112. doi: 10.4081/ijfs.2019.8112. eCollection 2019 Sep 30.	Tirloni E	Ital J Food Saf	2019	2019-10-22	PMC6784594		10.4081/ijfs.2019.8112
34397834	Detection of meningoencephalitis caused by Listeria monocytogenes with ischemic stroke-like onset using metagenomics next-generation sequencing: A case report	Zhang X, Wang R, Luo J, Xia D, Zhou C.	Medicine (Baltimore). 2021 Aug 6;100(31):e26802. doi: 10.1097/MD.0000000000026802.	Zhang X	Medicine (Baltimore)	2021	2021-08-16	PMC8341303		10.1097/MD.0000000000026802
32733025	Microbiota-dependent expansion of testicular IL-17-producing Vγ6(+) γδ T cells upon puberty promotes local tissue immune surveillance	Wilharm A, Brigas HC, Sandrock I, Ribeiro M, Amado T, Reinhardt A, Demera A, Hoenicke L, Strowig T, Carvalho T, Prinz I, Ribot JC.	Mucosal Immunol. 2021 Jan;14(1):242-252. doi: 10.1038/s41385-020-0330-6. Epub 2020 Jul 30.	Wilharm A	Mucosal Immunol	2021	2020-08-01	PMC7790758		10.1038/s41385-020-0330-6
21762946	Specific detection of viable Listeria monocytogenes in Spanish wastewater treatment plants by Fluorescent In Situ Hybridization and PCR	Moreno Y, Ballesteros L, García-Hernández J, Santiago P, González A, Ferrús MA.	Water Res. 2011 Oct 1;45(15):4634-40. doi: 10.1016/j.watres.2011.06.015. Epub 2011 Jun 24.	Moreno Y	Water Res	2011	2011-07-19			10.1016/j.watres.2011.06.015
28239131	Suppression of Listeria monocytogenes by the Native Micro-Flora in Teewurst Sausage	Austin-Watson C, Grant A, Brice M.	Foods. 2013 Oct 21;2(4):478-487. doi: 10.3390/foods2040478.	Austin-Watson C	Foods	2013	2017-02-28	PMC5302278		10.3390/foods2040478
16386817	Control of Listeria monocytogenes in raw-milk cheeses	Millet L, Saubusse M, Didienne R, Tessier L, Montel MC.	Int J Food Microbiol. 2006 Apr 15;108(1):105-14. doi: 10.1016/j.ijfoodmicro.2005.11.004. Epub 2006 Jan 4.	Millet L	Int J Food Microbiol	2006	2006-01-03			10.1016/j.ijfoodmicro.2005.11.004
33774112	Impact of DNA extraction methods on 16S rRNA-based profiling of bacterial communities in cheese	Markusková B, Minarovičová J, Véghová A, Drahovská H, Kaclíková E.	J Microbiol Methods. 2021 May;184:106210. doi: 10.1016/j.mimet.2021.106210. Epub 2021 Mar 25.	Markusková B	J Microbiol Methods	2021	2021-03-28			10.1016/j.mimet.2021.106210
20208022	Modeling the lag period and exponential growth of Listeria monocytogenes under conditions of fluctuating temperature and water activity values	Muñoz-Cuevas M, Fernández PS, George S, Pin C.	Appl Environ Microbiol. 2010 May;76(9):2908-15. doi: 10.1128/AEM.02572-09. Epub 2010 Mar 5.	Muñoz-Cuevas M	Appl Environ Microbiol	2010	2010-03-09	PMC2863444		10.1128/AEM.02572-09
18810864	Evaluating the growth of Listeria monocytogenes in refrigerated ready-to-eat frankfurters: influence of strain, temperature, packaging, lactate and diacetate, and background microflora	Pal A, Labuza TP, Diez-Gonzalez F.	J Food Prot. 2008 Sep;71(9):1806-16. doi: 10.4315/0362-028x-71.9.1806.	Pal A	J Food Prot	2008	2008-09-25			10.4315/0362-028x-71.9.1806
21740714	Effect of antimicrobial spice and herb extract combinations on Listeria monocytogenes, Staphylococcus aureus, and spoilage microflora growth on cooked ready-to-eat vacuum-packaged shrimp	Weerakkody NS, Caffin N, Dykes GA, Turner MS.	J Food Prot. 2011 Jul;74(7):1119-25. doi: 10.4315/0362-028X.JFP-11-052.	Weerakkody NS	J Food Prot	2011	2011-07-12			10.4315/0362-028X.JFP-11-052
30658700	Short-term consumption of a high-fat diet increases host susceptibility to Listeria monocytogenes infection	Las Heras V, Clooney AG, Ryan FJ, Cabrera-Rubio R, Casey PG, Hueston CM, Pinheiro J, Rudkin JK, Melgar S, Cotter PD, Hill C, Gahan CGM.	Microbiome. 2019 Jan 18;7(1):7. doi: 10.1186/s40168-019-0621-x.	Las Heras V	Microbiome	2019	2019-01-20	PMC6339339		10.1186/s40168-019-0621-x
31159105	Differential growth of Listeria monocytogenes at 4 and 8°C: Consequences for the Shelf Life of Chilled Products	Rosso L, Bajard S, Flandrois JP, Lahellec C, Fournaud J, Veit P.	J Food Prot. 1996 Sep;59(9):944-949. doi: 10.4315/0362-028X-59.9.944.	Rosso L	J Food Prot	1996	2019-06-05			10.4315/0362-028X-59.9.944
21658089	Monitoring horizontal antibiotic resistance gene transfer in a colonic fermentation model	Haug MC, Tanner SA, Lacroix C, Stevens MJ, Meile L.	FEMS Microbiol Ecol. 2011 Nov;78(2):210-9. doi: 10.1111/j.1574-6941.2011.01149.x. Epub 2011 Jul 11.	Haug MC	FEMS Microbiol Ecol	2011	2011-06-11			10.1111/j.1574-6941.2011.01149.x
22564939	Growth of Listeria monocytogenes in different retail delicatessen meats during simulated home storage	Zhang L, Moosekian SR, Todd EC, Ryser ET.	J Food Prot. 2012 May;75(5):896-905. doi: 10.4315/0362-028X.JFP-11-491.	Zhang L	J Food Prot	2012	2012-05-09			10.4315/0362-028X.JFP-11-491
21812480	Intrinsic Tween 20 improves release and antilisterial properties of co-encapsulated nisin and thymol	Xiao D, Gömmel C, Davidson PM, Zhong Q.	J Agric Food Chem. 2011 Sep 14;59(17):9572-80. doi: 10.1021/jf201864v. Epub 2011 Aug 11.	Xiao D	J Agric Food Chem	2011	2011-08-05			10.1021/jf201864v
17720465	Interference of raw milk autochthonous microbiota on the performance of conventional methodologies for Listeria monocytogenes and Salmonella spp. detection	Nero LA, de Mattos MR, Barros Mde A, Beloti V, Franco BD.	Microbiol Res. 2009;164(5):529-35. doi: 10.1016/j.micres.2007.04.003. Epub 2007 Aug 27.	Nero LA	Microbiol Res	2009	2007-08-28			10.1016/j.micres.2007.04.003
16779628	Biofilm formation in an ice cream plant	Gunduz GT, Tuncel G.	Antonie Van Leeuwenhoek. 2006 Apr-May;89(3-4):329-36. doi: 10.1007/s10482-005-9035-9. Epub 2006 Apr 25.	Gunduz GT	Antonie Van Leeuwenhoek	2006	2006-06-17			10.1007/s10482-005-9035-9
26065729	Fermentation of table olives by oleuropeinolytic starter culture in reduced salt brines and inactivation of Escherichia coli O157:H7 and Listeria monocytogenes	Tataridou M, Kotzekidou P.	Int J Food Microbiol. 2015 Sep 2;208:122-30. doi: 10.1016/j.ijfoodmicro.2015.06.001. Epub 2015 Jun 6.	Tataridou M	Int J Food Microbiol	2015	2015-06-13			10.1016/j.ijfoodmicro.2015.06.001
17995738	Effect of water phase salt content and storage temperature on Listeria monocytogenes survival in chum salmon (Oncorhynchus keta) roe and caviar (ikura)	Shin JH, Rasco BA.	J Food Sci. 2007 Jun;72(5):M160-5. doi: 10.1111/j.1750-3841.2007.00385.x.	Shin JH	J Food Sci	2007	2007-11-13			10.1111/j.1750-3841.2007.00385.x
12000620	Biocide use in the food industry and the disinfectant resistance of persistent strains of Listeria monocytogenes and Escherichia coli	Holah JT, Taylor JH, Dawson DJ, Hall KE.	J Appl Microbiol. 2002;92 Suppl:111S-20S.	Holah JT	J Appl Microbiol	2002	2002-05-10
24010631	Efficacy of chlorine and peroxyacetic acid on reduction of natural microflora, Escherichia coli O157:H7, Listeria monocyotgenes and Salmonella spp. on mung bean sprouts	Neo SY, Lim PY, Phua LK, Khoo GH, Kim SJ, Lee SC, Yuk HG.	Food Microbiol. 2013 Dec;36(2):475-80. doi: 10.1016/j.fm.2013.05.001. Epub 2013 May 10.	Neo SY	Food Microbiol	2013	2013-09-10			10.1016/j.fm.2013.05.001
19022513	Effect of treating lettuce surfaces with acidulants on the behaviour of Listeria monocytogenes during storage at 5 and 20 degrees C and subsequent exposure to simulated gastric fluid	Samara A, Koutsoumanis KP.	Int J Food Microbiol. 2009 Jan 31;129(1):1-7. doi: 10.1016/j.ijfoodmicro.2008.10.023. Epub 2008 Oct 31.	Samara A	Int J Food Microbiol	2009	2008-11-22			10.1016/j.ijfoodmicro.2008.10.023
29660130	Impact of Listeria Inoculation and Aerated Steam Sanitization on Volatile Emissions of Whole Fresh Cantaloupes	Forney CF, Fan L, Bezanson GS, Ells TC, LeBlanc DI, Fillmore S.	J Food Sci. 2018 Apr;83(4):1017-1024. doi: 10.1111/1750-3841.14092.	Forney CF	J Food Sci	2018	2018-04-17			10.1111/1750-3841.14092
12380740	Effect of superatmospheric oxygen packaging on sensorial quality, spoilage, and Listeria monocytogenes and Aeromonas caviae growth in fresh processed mixed salads	Allende A, Jacxsens L, Devlieghere F, Debevere J, Artés F.	J Food Prot. 2002 Oct;65(10):1565-73. doi: 10.4315/0362-028x-65.10.1565.	Allende A	J Food Prot	2002	2002-10-17			10.4315/0362-028x-65.10.1565
17613374	Growth and bacteriocin production by lactic acid bacteria in vegetable broth and their effectiveness at reducing Listeria monocytogenes in vitro and in fresh-cut lettuce	Allende A, Martínez B, Selma V, Gil MI, Suárez JE, Rodríguez A.	Food Microbiol. 2007 Oct-Dec;24(7-8):759-66. doi: 10.1016/j.fm.2007.03.002. Epub 2007 Mar 6.	Allende A	Food Microbiol	2007	2007-07-07			10.1016/j.fm.2007.03.002
24962090	Colorimetric paper-based detection of Escherichia coli, Salmonella spp., and Listeria monocytogenes from large volumes of agricultural water	Bisha B, Adkins JA, Jokerst JC, Chandler JC, Pérez-Méndez A, Coleman SM, Sbodio AO, Suslow TV, Danyluk MD, Henry CS, Goodridge LD.	J Vis Exp. 2014 Jun 9;(88):51414. doi: 10.3791/51414.	Bisha B	J Vis Exp	2014	2014-06-26	PMC4188167		10.3791/51414
9276991	Safe poultry meat production in the next century	Mulder RW.	Acta Vet Hung. 1997;45(3):307-15.	Mulder RW	Acta Vet Hung	1997	1997-01-01
15633675	Effect of single or sequential hot water and lactic acid decontamination treatments on the survival and growth of listeria monocytogenes and spoilage microflora during aerobic storage of fresh beef at 4, 10, and 25 degrees C	Koutsoumanis KP, Ashton LV, Geornaras I, Belk KE, Scanga JA, Kendall PA, Smith GC, Sofos JN.	J Food Prot. 2004 Dec;67(12):2703-11. doi: 10.4315/0362-028x-67.12.2703.	Koutsoumanis KP	J Food Prot	2004	2005-01-07			10.4315/0362-028x-67.12.2703
16553731	Effect of a bacteriocin-activated polythene film on Listeria monocytogenes as evaluated by viable staining and epifluorescence microscopy	Ercolini D, Storia A, Villani F, Mauriello G.	J Appl Microbiol. 2006 Apr;100(4):765-72. doi: 10.1111/j.1365-2672.2006.02825.x.	Ercolini D	J Appl Microbiol	2006	2006-03-24			10.1111/j.1365-2672.2006.02825.x
25791005	Sensitive enumeration of Listeria monocytogenes and other Listeria species in various naturally contaminated matrices using a membrane filtration method	Barre L, Brasseur E, Doux C, Lombard B, Besse NG.	Food Microbiol. 2015 Jun;48:171-7. doi: 10.1016/j.fm.2014.10.012. Epub 2014 Dec 24.	Barre L	Food Microbiol	2015	2015-03-21			10.1016/j.fm.2014.10.012
20652074	Bacteriophage Administration Reduces the Concentration of Listeria monocytogenes in the Gastrointestinal Tract and Its Translocation to Spleen and Liver in Experimentally Infected Mice	Mai V, Ukhanova M, Visone L, Abuladze T, Sulakvelidze A.	Int J Microbiol. 2010;2010:624234. doi: 10.1155/2010/624234. Epub 2010 Jun 24.	Mai V	Int J Microbiol	2010	2010-07-24	PMC2905708		10.1155/2010/624234
19777894	Disinfection of iceberg lettuce by titanium dioxide-UV photocatalytic reaction	Kim Y, Choi Y, Kim S, Park J, Chung M, Song KB, Hwang I, Kwon K, Park J.	J Food Prot. 2009 Sep;72(9):1916-22. doi: 10.4315/0362-028x-72.9.1916.	Kim Y	J Food Prot	2009	2009-09-26			10.4315/0362-028x-72.9.1916
24929725	Atmospheric cold plasma inactivation of Escherichia coli, Salmonella enterica serovar Typhimurium and Listeria monocytogenes inoculated on fresh produce	Ziuzina D, Patil S, Cullen PJ, Keener KM, Bourke P.	Food Microbiol. 2014 Sep;42:109-16. doi: 10.1016/j.fm.2014.02.007. Epub 2014 Feb 25.	Ziuzina D	Food Microbiol	2014	2014-06-16			10.1016/j.fm.2014.02.007
31018339	Effect of Enrichment Media and Sampling Protocol on Recovery of Listeria monocytogenes	Bailey JS, Fletcher DL, Cox NA.	J Food Prot. 1990 Jun;53(6):505-507. doi: 10.4315/0362-028X-53.6.505.	Bailey JS	J Food Prot	1990	2019-04-26			10.4315/0362-028X-53.6.505
19913687	Inactivation of Escherichia coli O157:H7, Listeria monocytogenes, Salmonella enterica and Shigella flexneri on spinach leaves by X-ray	Mahmoud BS, Bachman G, Linton RH.	Food Microbiol. 2010 Feb;27(1):24-8. doi: 10.1016/j.fm.2009.07.004. Epub 2009 Jul 17.	Mahmoud BS	Food Microbiol	2010	2009-11-17			10.1016/j.fm.2009.07.004
26613979	Microbial dynamics in mixed culture biofilms of bacteria surviving sanitation of conveyor belts in salmon-processing plants	Langsrud S, Moen B, Møretrø T, Løype M, Heir E.	J Appl Microbiol. 2016 Feb;120(2):366-78. doi: 10.1111/jam.13013.	Langsrud S	J Appl Microbiol	2016	2015-11-29			10.1111/jam.13013
30647410	Neonatal intestinal immune regulation by the commensal bacterium, P. UF1	Ge Y, Gong M, Colliou N, Zadeh M, Li J, Jones DP, Li S, Mohamadzadeh M.	Mucosal Immunol. 2019 Mar;12(2):434-444. doi: 10.1038/s41385-018-0125-1. Epub 2019 Jan 15.	Ge Y	Mucosal Immunol	2019	2019-01-17	PMC6375783	NIHMS1516537	10.1038/s41385-018-0125-1
21740707	Effect of antimicrobial coatings on the radiosensitization of Escherichia coli, Salmonella typhimurium, and Listeria monocytogenes in fresh broccoli	Takala PN, Vu KD, Salmiéri S, Lacroix M.	J Food Prot. 2011 Jul;74(7):1065-9. doi: 10.4315/0362-028X.JFP-10-520.	Takala PN	J Food Prot	2011	2011-07-12			10.4315/0362-028X.JFP-10-520
19376914	Differential Listeria monocytogenes strain survival and growth in Katiki, a traditional Greek soft cheese, at different storage temperatures	Kagkli DM, Iliopoulos V, Stergiou V, Lazaridou A, Nychas GJ.	Appl Environ Microbiol. 2009 Jun;75(11):3621-6. doi: 10.1128/AEM.01571-08. Epub 2009 Apr 17.	Kagkli DM	Appl Environ Microbiol	2009	2009-04-21	PMC2687312		10.1128/AEM.01571-08
2126701	Highly selective medium for isolation of Listeria monocytogenes from food	al-Zoreky N, Sandine WE.	Appl Environ Microbiol. 1990 Oct;56(10):3154-7. doi: 10.1128/aem.56.10.3154-3157.1990.	al-Zoreky N	Appl Environ Microbiol	1990	1990-10-01	PMC184914		10.1128/aem.56.10.3154-3157.1990
12747688	Comparison of recovery methods for freeze-injured Listeria monocytogenes, Salmonella Typhimurium, and Campylobacter coli in cell suspensions and associated with pork surfaces	Chang VP, Mills EW, Cutter CN.	J Food Prot. 2003 May;66(5):798-803. doi: 10.4315/0362-028x-66.5.798.	Chang VP	J Food Prot	2003	2003-05-16			10.4315/0362-028x-66.5.798
12696681	Comparison of sodium hypochlorite-based foam and peroxyacetic acid-based fog sanitizing procedures in a salmon smokehouse: survival of the general microflora and Listeria monocytogenes	Bagge-Ravn D, Gardshodn K, Gram L, Vogel BF.	J Food Prot. 2003 Apr;66(4):592-8. doi: 10.4315/0362-028x-66.4.592.	Bagge-Ravn D	J Food Prot	2003	2003-04-17			10.4315/0362-028x-66.4.592
23708570	Internalisation potential of Escherichia coli O157:H7, Listeria monocytogenes, Salmonella enterica subsp. enterica serovar Typhimurium and Staphylococcus aureus in lettuce seedlings and mature plants	Standing TA, du Plessis E, Duvenage S, Korsten L.	J Water Health. 2013 Jun;11(2):210-23. doi: 10.2166/wh.2013.164.	Standing TA	J Water Health	2013	2013-05-28			10.2166/wh.2013.164
26590286	Determination of Evolutionary Relationships of Outbreak-Associated Listeria monocytogenes Strains of Serotypes 1/2a and 1/2b by Whole-Genome Sequencing	Bergholz TM, den Bakker HC, Katz LS, Silk BJ, Jackson KA, Kucerova Z, Joseph LA, Turnsek M, Gladney LM, Halpin JL, Xavier K, Gossack J, Ward TJ, Frace M, Tarr CL.	Appl Environ Microbiol. 2015 Nov 20;82(3):928-38. doi: 10.1128/AEM.02440-15. Print 2016 Feb 1.	Bergholz TM	Appl Environ Microbiol	2015	2015-11-22	PMC4725285		10.1128/AEM.02440-15
24345802	REG3γ-deficient mice have altered mucus distribution and increased mucosal inflammatory responses to the microbiota and enteric pathogens in the ileum	Loonen LM, Stolte EH, Jaklofsky MT, Meijerink M, Dekker J, van Baarlen P, Wells JM.	Mucosal Immunol. 2014 Jul;7(4):939-47. doi: 10.1038/mi.2013.109. Epub 2013 Dec 18.	Loonen LM	Mucosal Immunol	2014	2013-12-19			10.1038/mi.2013.109
25587927	Antimicrobial potential of cauliflower, broccoli, and okara byproducts against foodborne bacteria	Sanz-Puig M, Pina-Pérez MC, Criado MN, Rodrigo D, Martínez-López A.	Foodborne Pathog Dis. 2015 Jan;12(1):39-46. doi: 10.1089/fpd.2014.1801.	Sanz-Puig M	Foodborne Pathog Dis	2015	2015-01-15			10.1089/fpd.2014.1801
32078133	Enterocin Structural Gene Screening in Enterococci from Pannon White Breed Rabbits	Lauková A, Strompfová V, Simonová MP.	Probiotics Antimicrob Proteins. 2020 Sep;12(3):1246-1252. doi: 10.1007/s12602-020-09641-y.	Lauková A	Probiotics Antimicrob Proteins	2020	2020-02-21			10.1007/s12602-020-09641-y
25380369	Aerobic bacterial microbiota isolated from the cloaca of the European pond turtle (Emys orbicularis) in Poland	Nowakiewicz A, Ziółkowska G, Zięba P, Dziedzic BM, Gnat S, Wójcik M, Dziedzic R, Kostruba A.	J Wildl Dis. 2015 Jan;51(1):255-9. doi: 10.7589/2013-07-157.	Nowakiewicz A	J Wildl Dis	2015	2014-11-08			10.7589/2013-07-157
27217358	Validation of a predictive model coupling gas transfer and microbial growth in fresh food packed under modified atmosphere	Guillard V, Couvert O, Stahl V, Hanin A, Denis C, Huchet V, Chaix E, Loriot C, Vincelot T, Thuault D.	Food Microbiol. 2016 Sep;58:43-55. doi: 10.1016/j.fm.2016.03.011. Epub 2016 Mar 25.	Guillard V	Food Microbiol	2016	2016-05-25			10.1016/j.fm.2016.03.011
27052710	Metagenomic analysis of a Mexican ripened cheese reveals a unique complex microbiota	Escobar-Zepeda A, Sanchez-Flores A, Quirasco Baruch M.	Food Microbiol. 2016 Aug;57:116-27. doi: 10.1016/j.fm.2016.02.004. Epub 2016 Feb 18.	Escobar-Zepeda A	Food Microbiol	2016	2016-04-08			10.1016/j.fm.2016.02.004
12911712	Survival of Escherichia coli O157:H7, Listeria monocytogenes 4b and Yersinia enterocolitica O3 in different yogurt and kefir combinations as prefermentation contaminant	Gulmez M, Guven A.	J Appl Microbiol. 2003;95(3):631-6. doi: 10.1046/j.1365-2672.2003.02016.x.	Gulmez M	J Appl Microbiol	2003	2003-08-13			10.1046/j.1365-2672.2003.02016.x
36766099	Hurdle Technology Approach to Control Listeria monocytogenes Using Rhamnolipid Biosurfactant	Lenaerts L, Passos TF, Gayán E, Michiels CW, Nitschke M.	Foods. 2023 Jan 28;12(3):570. doi: 10.3390/foods12030570.	Lenaerts L	Foods	2023	2023-02-11	PMC9914285		10.3390/foods12030570
17995651	Impact of nitrite on detection of Listeria monocytogenes in selected ready-to-eat (RTE) meat and seafood products	Nyachuba DG, Donnelly CW, Howard AB.	J Food Sci. 2007 Sep;72(7):M267-75. doi: 10.1111/j.1750-3841.2007.00455.x.	Nyachuba DG	J Food Sci	2007	2007-11-13			10.1111/j.1750-3841.2007.00455.x
31071821	Listeria monocytogenes in Fish Products	Farber JM.	J Food Prot. 1991 Dec;54(12):922-924. doi: 10.4315/0362-028X-54.12.922.	Farber JM	J Food Prot	1991	2019-05-11			10.4315/0362-028X-54.12.922
32220814	Is there any still undisclosed biodiversity in Ciauscolo salami? A new glance into the microbiota of an artisan production as revealed by high-throughput sequencing	Belleggia L, Milanović V, Ferrocino I, Cocolin L, Haouet MN, Scuota S, Maoloni A, Garofalo C, Cardinali F, Aquilanti L, Mozzon M, Foligni R, Pasquini M, Trombetta MF, Clementi F, Osimani A.	Meat Sci. 2020 Jul;165:108128. doi: 10.1016/j.meatsci.2020.108128. Epub 2020 Mar 20.	Belleggia L	Meat Sci	2020	2020-03-30			10.1016/j.meatsci.2020.108128
27497127	Inhibition of Listeria monocytogenes by Buffered Dry Vinegar in Reduced-Sodium Ready-to-Eat Uncured Turkey Stored at 4°C	Badvela MK, Dickson JS, Sebranek JG, Schroeder WD.	J Food Prot. 2016 Aug;79(8):1396-403. doi: 10.4315/0362-028X.JFP-15-370.	Badvela MK	J Food Prot	2016	2016-08-07			10.4315/0362-028X.JFP-15-370
20846332	The growth potential of Escherichia coli O157:H7, Salmonella spp. and Listeria monocytogenes in dairy manure-based compost in a greenhouse setting under different seasons	Kim J, Jiang X.	J Appl Microbiol. 2010 Dec;109(6):2095-104. doi: 10.1111/j.1365-2672.2010.04841.x. Epub 2010 Sep 16.	Kim J	J Appl Microbiol	2010	2010-09-18			10.1111/j.1365-2672.2010.04841.x
12969491	A comparative heat inactivation study of indigenous microflora in beef with that of Listeria monocytogenes, Salmonella serotypes and Escherichia coli O157:H7	Juneja VK.	Lett Appl Microbiol. 2003;37(4):292-8. doi: 10.1046/j.1472-765x.2003.01393.x.	Juneja VK	Lett Appl Microbiol	2003	2003-09-13			10.1046/j.1472-765x.2003.01393.x
12092724	Behavior of Listeria monocytogenes inoculated on cantaloupe surfaces and efficacy of washing treatments to reduce transfer from rind to fresh-cut pieces	Ukuku DO, Fett W.	J Food Prot. 2002 Jun;65(6):924-30. doi: 10.4315/0362-028x-65.6.924.	Ukuku DO	J Food Prot	2002	2002-07-03			10.4315/0362-028x-65.6.924
9872806	Growth of Listeria monocytogenes and Yersinia enterocolitica on cooked modified-atmosphere-packaged poultry in the presence and absence of a naturally occurring microbiota	Barakat RK, Harris LJ.	Appl Environ Microbiol. 1999 Jan;65(1):342-5. doi: 10.1128/AEM.65.1.342-345.1999.	Barakat RK	Appl Environ Microbiol	1999	1999-01-05	PMC91029		10.1128/AEM.65.1.342-345.1999
31027790	Bacterial communities and potential spoilage markers of whole blue crab (Callinectes sapidus) stored under commercial simulated conditions	Parlapani FF, Michailidou S, Anagnostopoulos DA, Koromilas S, Kios K, Pasentsis K, Psomopoulos F, Argiriou A, Haroutounian SA, Boziaris IS.	Food Microbiol. 2019 Sep;82:325-333. doi: 10.1016/j.fm.2019.03.011. Epub 2019 Mar 13.	Parlapani FF	Food Microbiol	2019	2019-04-28			10.1016/j.fm.2019.03.011
27240141	Microbial safety and overall quality of cantaloupe fresh-cut pieces prepared from whole fruit after wet steam treatment	Ukuku DO, Geveke DJ, Chau L, Niemira BA.	Int J Food Microbiol. 2016 Aug 16;231:86-92. doi: 10.1016/j.ijfoodmicro.2016.05.019. Epub 2016 May 14.	Ukuku DO	Int J Food Microbiol	2016	2016-05-31			10.1016/j.ijfoodmicro.2016.05.019
34431719	Prophylactic Administration of a Bacteriophage Cocktail Is Safe and Effective in Reducing Salmonella enterica Serovar Typhimurium Burden in Vivo	Lamy-Besnier Q, Chaffringeon L, Lourenço M, Payne RB, Trinh JT, Schwartz JA, Sulakvelidze A, Debarbieux L.	Microbiol Spectr. 2021 Sep 3;9(1):e0049721. doi: 10.1128/Spectrum.00497-21. Epub 2021 Aug 25.	Lamy-Besnier Q	Microbiol Spectr	2021	2021-08-25	PMC8552648		10.1128/Spectrum.00497-21
11041135	Antimicrobial effect of rosemary extracts	Del Campo J, Amiot MJ, Nguyen-The C.	J Food Prot. 2000 Oct;63(10):1359-68. doi: 10.4315/0362-028x-63.10.1359.	Del Campo J	J Food Prot	2000	2000-10-21			10.4315/0362-028x-63.10.1359
16762438	Effect of the inoculum size on Listeria monocytogenes growth in structured media	Gnanou Besse N, Audinet N, Barre L, Cauquil A, Cornu M, Colin P.	Int J Food Microbiol. 2006 Jul 1;110(1):43-51. doi: 10.1016/j.ijfoodmicro.2006.03.002. Epub 2006 Jun 9.	Gnanou Besse N	Int J Food Microbiol	2006	2006-06-10			10.1016/j.ijfoodmicro.2006.03.002
28713788	Microorganisms of the Intestinal Microbiota of Oncorhynchus Mykiss Produce Antagonistic Substances Against Bacteria Contaminating Food and Causing Disease in Humans	Lobos O, Barrera A, Padilla C.	Ital J Food Saf. 2017 Jun 27;6(2):6240. doi: 10.4081/ijfs.2017.6240. eCollection 2017 Apr 13.	Lobos O	Ital J Food Saf	2017	2017-07-18	PMC5505081		10.4081/ijfs.2017.6240
25865191	Is there interaction between gut microbial profile and cardiovascular risk in chronic kidney disease patients?	Barros AF, Borges NA, Ferreira DC, Carmo FL, Rosado AS, Fouque D, Mafra D.	Future Microbiol. 2015;10(4):517-26. doi: 10.2217/fmb.14.140.	Barros AF	Future Microbiol	2015	2015-04-14			10.2217/fmb.14.140
27140611	Bacteriocin from epidemic Listeria strains alters the host intestinal microbiota to favor infection	Quereda JJ, Dussurget O, Nahori MA, Ghozlane A, Volant S, Dillies MA, Regnault B, Kennedy S, Mondot S, Villoing B, Cossart P, Pizarro-Cerda J.	Proc Natl Acad Sci U S A. 2016 May 17;113(20):5706-11. doi: 10.1073/pnas.1523899113. Epub 2016 May 2.	Quereda JJ	Proc Natl Acad Sci U S A	2016	2016-05-04	PMC4878514		10.1073/pnas.1523899113
9251182	Evaluation of luciferase reporter bacteriophage A511::luxAB for detection of Listeria monocytogenes in contaminated foods	Loessner MJ, Rudolf M, Scherer S.	Appl Environ Microbiol. 1997 Aug;63(8):2961-5. doi: 10.1128/aem.63.8.2961-2965.1997.	Loessner MJ	Appl Environ Microbiol	1997	1997-08-01	PMC168593		10.1128/aem.63.8.2961-2965.1997
21056776	Microbiological and physicochemical quality of fresh-cut apple enriched with the probiotic strain Lactobacillus rhamnosus GG	Alegre I, Viñas I, Usall J, Anguera M, Abadias M.	Food Microbiol. 2011 Feb;28(1):59-66. doi: 10.1016/j.fm.2010.08.006. Epub 2010 Aug 18.	Alegre I	Food Microbiol	2011	2010-11-09			10.1016/j.fm.2010.08.006
16943030	Anti-listerial inhibitory lactic acid bacteria isolated from commercial cold smoked salmon	Tomé E, Teixeira P, Gibbs PA.	Food Microbiol. 2006 Jun;23(4):399-405. doi: 10.1016/j.fm.2005.05.004. Epub 2005 Jul 20.	Tomé E	Food Microbiol	2006	2006-09-01			10.1016/j.fm.2005.05.004
32750471	Effect of edible composite film based on chitosan and cumin essential oil-loaded nanoemulsion combined with low-dose gamma irradiation on microbiological safety and quality of beef loins during refrigerated storage	Dini H, Fallah AA, Bonyadian M, Abbasvali M, Soleimani M.	Int J Biol Macromol. 2020 Dec 1;164:1501-1509. doi: 10.1016/j.ijbiomac.2020.07.215. Epub 2020 Aug 1.	Dini H	Int J Biol Macromol	2020	2020-08-05			10.1016/j.ijbiomac.2020.07.215
31512863	Bacterial Extracellular Electron Transfer Occurs in Mammalian Gut	Wang W, Du Y, Yang S, Du X, Li M, Lin B, Zhou J, Lin L, Song Y, Li J, Zuo X, Yang C.	Anal Chem. 2019 Oct 1;91(19):12138-12141. doi: 10.1021/acs.analchem.9b03176. Epub 2019 Sep 18.	Wang W	Anal Chem	2019	2019-09-13			10.1021/acs.analchem.9b03176
23631567	Effect of combination of essential oils and bacteriocins on the efficacy of gamma radiation against Salmonella Typhimurium and Listeria monocytogenes	Ndoti-Nembe A, Vu KD, Doucet N, Lacroix M.	Int J Radiat Biol. 2013 Oct;89(10):794-800. doi: 10.3109/09553002.2013.797621. Epub 2013 May 14.	Ndoti-Nembe A	Int J Radiat Biol	2013	2013-05-02			10.3109/09553002.2013.797621
31113144	Inhibition of Listeria monocytogenes in Cold-process (Smoked) Salmon by Sodium Lactate	Pelroy GA, Peterson ME, Holland PJ, Eklund MW.	J Food Prot. 1994 Feb;57(2):108-113. doi: 10.4315/0362-028X-57.2.108.	Pelroy GA	J Food Prot	1994	2019-05-23			10.4315/0362-028X-57.2.108
35246874	Potential of multiparametric characterization of foodstuffs by nuclear magnetic resonance to better predict microbial behavior	Recht R, Omhover-Fougy L, Stahl V, Hamon E.	Magn Reson Chem. 2022 Jul;60(7):719-729. doi: 10.1002/mrc.5263. Epub 2022 Mar 14.	Recht R	Magn Reson Chem	2022	2022-03-05			10.1002/mrc.5263
30459717	Insights Into the Bovine Milk Microbiota in Dairy Farms With Different Incidence Rates of Subclinical Mastitis	Pang M, Xie X, Bao H, Sun L, He T, Zhao H, Zhou Y, Zhang L, Zhang H, Wei R, Xie K, Wang R.	Front Microbiol. 2018 Oct 16;9:2379. doi: 10.3389/fmicb.2018.02379. eCollection 2018.	Pang M	Front Microbiol	2018	2018-11-22	PMC6232673		10.3389/fmicb.2018.02379
36635805	[Co-occurrence of Tetracycline Antibiotic Resistance Genes and Microbial Communities in Plateau Wetlands Under the Influence of Human Activities]	Qin R, Yu QG, Liu ZY, Wang H.	Huan Jing Ke Xue. 2023 Jan 8;44(1):169-179. doi: 10.13227/j.hjkx.202203109.	Qin R	Huan Jing Ke Xue	2023	2023-01-12			10.13227/j.hjkx.202203109
19913700	Effects of X-ray radiation on Escherichia coli O157:H7, Listeria monocytogenes, Salmonella enterica and Shigella flexneri inoculated on shredded iceberg lettuce	Mahmoud BS.	Food Microbiol. 2010 Feb;27(1):109-14. doi: 10.1016/j.fm.2009.09.003. Epub 2009 Sep 15.	Mahmoud BS	Food Microbiol	2010	2009-11-17			10.1016/j.fm.2009.09.003
23282809	Enteric Microflora in IBD: Pathogens or Commensals?	Balfour Sartor R.	Inflamm Bowel Dis. 1997 Fall;3(3):230-5.	Balfour Sartor R	Inflamm Bowel Dis	1997	2013-01-04
16376449	Lactobacillus plantarum inhibits growth of Listeria monocytogenes in an in vitro continuous flow gut model, but promotes invasion of L. monocytogenes in the gut of gnotobiotic rats	Bernbom N, Licht TR, Saadbye P, Vogensen FK, Nørrung B.	Int J Food Microbiol. 2006 Apr 15;108(1):10-4. doi: 10.1016/j.ijfoodmicro.2005.10.021. Epub 2006 Jan 10.	Bernbom N	Int J Food Microbiol	2006	2005-12-27			10.1016/j.ijfoodmicro.2005.10.021
19837841	Genetic features of resident biofilms determine attachment of Listeria monocytogenes	Habimana O, Meyrand M, Meylheuc T, Kulakauskas S, Briandet R.	Appl Environ Microbiol. 2009 Dec;75(24):7814-21. doi: 10.1128/AEM.01333-09. Epub 2009 Oct 16.	Habimana O	Appl Environ Microbiol	2009	2009-10-20	PMC2794110		10.1128/AEM.01333-09
22960690	Performance of two commercial rapid methods for sampling and detection of Listeria in small-scale cheese producing and salmon processing environments	Schirmer BC, Langsrud S, Møretrø T, Hagtvedt T, Heir E.	J Microbiol Methods. 2012 Nov;91(2):295-300. doi: 10.1016/j.mimet.2012.08.013. Epub 2012 Sep 2.	Schirmer BC	J Microbiol Methods	2012	2012-09-11			10.1016/j.mimet.2012.08.013
32950166	Determination of the growth potential of Listeria monocytogenes in various types of Belgian artisanal cheeses by challenge tests	Gérard A, El-Hajjaji S, Van Coillie E, Bentaïb A, Daube G, Sindic M.	Food Microbiol. 2020 Dec;92:103582. doi: 10.1016/j.fm.2020.103582. Epub 2020 Jun 27.	Gérard A	Food Microbiol	2020	2020-09-20			10.1016/j.fm.2020.103582
16696676	Dynamic modeling of Listeria monocytogenes growth in pasteurized milk	Xanthiakos K, Simos D, Angelidis AS, Nychas GJ, Koutsoumanis K.	J Appl Microbiol. 2006 Jun;100(6):1289-98. doi: 10.1111/j.1365-2672.2006.02854.x.	Xanthiakos K	J Appl Microbiol	2006	2006-05-16			10.1111/j.1365-2672.2006.02854.x
31313962	A Bacteriophage Cocktail Eliminates Salmonella Typhimurium from the Human Colonic Microbiome while Preserving Cytokine Signaling and Preventing Attachment to and Invasion of Human Cells by Salmonella In Vitro	Moye ZD, Woolston J, Abbeele PVD, Duysburgh C, Verstrepen L, DAS CR, Marzorati M, Sulakvelidze A.	J Food Prot. 2019 Aug;82(8):1336-1349. doi: 10.4315/0362-028X.JFP-18-587.	Moye ZD	J Food Prot	2019	2019-07-18			10.4315/0362-028X.JFP-18-587
21255857	Simplification of a complex microbial antilisterial consortium to evaluate the contribution of its flora in uncooked pressed cheese	Callon C, Saubusse M, Didienne R, Buchin S, Montel MC.	Int J Food Microbiol. 2011 Feb 28;145(2-3):379-89. doi: 10.1016/j.ijfoodmicro.2010.12.019. Epub 2010 Dec 31.	Callon C	Int J Food Microbiol	2011	2011-01-25			10.1016/j.ijfoodmicro.2010.12.019
15330533	Fate of Listeria monocytogenes in bovine manure-amended soil	Jiang X, Islam M, Morgan J, Doyle MP.	J Food Prot. 2004 Aug;67(8):1676-81. doi: 10.4315/0362-028x-67.8.1676.	Jiang X	J Food Prot	2004	2004-08-28			10.4315/0362-028x-67.8.1676
17969611	Effect of potassium lactate and a potassium lactate-sodium diacetate blend on Listeria monocytogenes growth in modified atmosphere packaged sliced ham	Mellefont LA, Ross T.	J Food Prot. 2007 Oct;70(10):2297-305. doi: 10.4315/0362-028x-70.10.2297.	Mellefont LA	J Food Prot	2007	2007-11-01			10.4315/0362-028x-70.10.2297
36527792	Intra- and inter-batch variability in raw pork challenge test studies and their consequences on model predictions: An intricate interplay between L. monocytogenes, the microbiome, and packaging atmosphere	Demaître N, De Reu K, François E, De Zutter L, Rasschaert G, Geeraerd A.	Int J Food Microbiol. 2023 Feb 16;387:110042. doi: 10.1016/j.ijfoodmicro.2022.110042. Epub 2022 Dec 5.	Demaître N	Int J Food Microbiol	2023	2022-12-17			10.1016/j.ijfoodmicro.2022.110042
30991963	Listeria monocytogenes infectious periaortitis: a case report from the infectious disease standpoint	Foulex A, Coen M, Cherkaoui A, Lazarevic V, Gaïa N, Leo S, Girard M, Mugnai D, Schrenzel J.	BMC Infect Dis. 2019 Apr 16;19(1):326. doi: 10.1186/s12879-019-3953-z.	Foulex A	BMC Infect Dis	2019	2019-04-18	PMC6469050		10.1186/s12879-019-3953-z
29665495	Towards better microbial safety of fresh produce: Chlorophyllin-based photosensitization for microbial control of foodborne pathogens on cherry tomatoes	Paskeviciute E, Zudyte B, Luksiene Z.	J Photochem Photobiol B. 2018 May;182:130-136. doi: 10.1016/j.jphotobiol.2018.04.009. Epub 2018 Apr 11.	Paskeviciute E	J Photochem Photobiol B	2018	2018-04-18			10.1016/j.jphotobiol.2018.04.009
11766274	[Comparison of direct colony count methods and the MPN-method for quantitative detection of Listeria in model and field conditions]	Hildebrandt G, Schott W.	Berl Munch Tierarztl Wochenschr. 2001 Nov-Dec;114(11-12):453-64.	Hildebrandt G	Berl Munch Tierarztl Wochenschr	2001	2002-01-05
22803600	Development and evaluation of a new device to effectively detach micro-organisms from food samples	Kim YH, Lee SY, Sagong HG, Heu S, Ryu S, Kang DH.	Lett Appl Microbiol. 2012 Sep;55(3):256-62. doi: 10.1111/j.1472-765X.2012.03289.x. Epub 2012 Jul 31.	Kim YH	Lett Appl Microbiol	2012	2012-07-19			10.1111/j.1472-765X.2012.03289.x
11286405	Formulations and processing of yogurt affect the microbial quality of carbonated yogurt	Karagül-Yüceer Y, Wilson JC, White CH.	J Dairy Sci. 2001 Mar;84(3):543-50. doi: 10.3168/jds.S0022-0302(01)74506-7.	Karagül-Yüceer Y	J Dairy Sci	2001	2001-04-05			10.3168/jds.S0022-0302(01)74506-7
15979753	Effect of inoculation of Carnobacterium divergens V41, a bio-preservative strain against Listeria monocytogenes risk, on the microbiological, chemical and sensory quality of cold-smoked salmon	Brillet A, Pilet MF, Prevost H, Cardinal M, Leroi F.	Int J Food Microbiol. 2005 Oct 25;104(3):309-24. doi: 10.1016/j.ijfoodmicro.2005.03.012. Epub 2005 Jun 24.	Brillet A	Int J Food Microbiol	2005	2005-06-28			10.1016/j.ijfoodmicro.2005.03.012
11456184	Optimizing detection of heat-injured Listeria monocytogenes in pasteurized milk	Teo AY, Ziegler GR, Knabel SJ.	J Food Prot. 2001 Jul;64(7):1000-11. doi: 10.4315/0362-028x-64.7.1000.	Teo AY	J Food Prot	2001	2001-07-18			10.4315/0362-028x-64.7.1000
24532379	Reduction of microbiological risk in minced meat by a combination of natural antimicrobials	Klančnik A, Piskernik S, Bucar F, Vučković D, Možina SS, Jeršek B.	J Sci Food Agric. 2014 Oct;94(13):2758-65. doi: 10.1002/jsfa.6621. Epub 2014 Mar 12.	Klančnik A	J Sci Food Agric	2014	2014-02-18			10.1002/jsfa.6621
7615420	Factors affecting the growth of Listeria monocytogenes on minimally processed fresh endive	Carlin F, Nguyen-the C, Abreu da Silva A.	J Appl Bacteriol. 1995 Jun;78(6):636-46. doi: 10.1111/j.1365-2672.1995.tb03110.x.	Carlin F	J Appl Bacteriol	1995	1995-06-01			10.1111/j.1365-2672.1995.tb03110.x
117697	Listeria monocytogens: synergistic effects of ampicillin and gentamicin	Azimi PH, Koranyi K, Lindsey KD.	Am J Clin Pathol. 1979 Dec;72(6):974-7. doi: 10.1093/ajcp/72.6.974.	Azimi PH	Am J Clin Pathol	1979	1979-12-01			10.1093/ajcp/72.6.974
19411424	Response of Listeria monocytogenes to Disinfection Stress at the Single-Cell and Population Levels as Monitored by Intracellular pH measurements and viable-cell counts	Kastbjerg VG, Nielsen DS, Arneborg N, Gram L.	Appl Environ Microbiol. 2009 Jul;75(13):4550-6. doi: 10.1128/AEM.02625-08. Epub 2009 May 1.	Kastbjerg VG	Appl Environ Microbiol	2009	2009-05-05	PMC2704842		10.1128/AEM.02625-08
30991512	Methods and Media to Isolate and Enumerate Listeria monocytogenes : A Review	Cassiday PK, Brackett RE.	J Food Prot. 1989 Mar;52(3):207-214. doi: 10.4315/0362-028X-52.3.207.	Cassiday PK	J Food Prot	1989	2019-04-18			10.4315/0362-028X-52.3.207
27591386	Survival of foodborne pathogens (Escherichia coli O157:H7, Salmonella Typhimurium, Staphylococcus aureus, Listeria monocytogenes, and Vibrio parahaemolyticus) in raw ready-to-eat crab marinated in soy sauce	Cho TJ, Kim NH, Kim SA, Song JH, Rhee MS.	Int J Food Microbiol. 2016 Dec 5;238:50-55. doi: 10.1016/j.ijfoodmicro.2016.08.041. Epub 2016 Aug 30.	Cho TJ	Int J Food Microbiol	2016	2016-09-04			10.1016/j.ijfoodmicro.2016.08.041
31294202	Hurdle factors minimizing growth of Listeria monocytogenes while counteracting in situ antilisterial effects of a novel nisin A-producing Lactococcus lactis subsp. cremoris costarter in thermized cheese milks	Samelis J, Kakouri A.	AIMS Microbiol. 2018 Jan 12;4(1):19-41. doi: 10.3934/microbiol.2018.1.19. eCollection 2018.	Samelis J	AIMS Microbiol	2018	2019-07-12	PMC6605024		10.3934/microbiol.2018.1.19
22633535	Development of antimicrobial films for microbiological control of packaged salad	Muriel-Galet V, Cerisuelo JP, López-Carballo G, Lara M, Gavara R, Hernández-Muñoz P.	Int J Food Microbiol. 2012 Jul 2;157(2):195-201. doi: 10.1016/j.ijfoodmicro.2012.05.002. Epub 2012 May 11.	Muriel-Galet V	Int J Food Microbiol	2012	2012-05-29			10.1016/j.ijfoodmicro.2012.05.002
23212080	Evidence of extensive diversity in bacterial adherence mechanisms that exploit unanticipated stainless steel surface structural complexity for biofilm formation	Davis EM, Li D, Shahrooei M, Yu B, Muruve D, Irvin RT.	Acta Biomater. 2013 Apr;9(4):6236-44. doi: 10.1016/j.actbio.2012.11.026. Epub 2012 Dec 2.	Davis EM	Acta Biomater	2013	2012-12-06			10.1016/j.actbio.2012.11.026
20854983	Potent antilisterial cell-free supernatants produced by complex red-smear cheese microbial consortia	Bleicher A, Stark T, Hofmann T, Bogovic Matijasić B, Rogelj I, Scherer S, Neuhaus K.	J Dairy Sci. 2010 Oct;93(10):4497-505. doi: 10.3168/jds.2010-3244.	Bleicher A	J Dairy Sci	2010	2010-09-22			10.3168/jds.2010-3244
19482050	A DNA array based assay for the characterization of microbial community in raw milk	Giannino ML, Aliprandi M, Feligini M, Vanoni L, Brasca M, Fracchetti F.	J Microbiol Methods. 2009 Aug;78(2):181-8. doi: 10.1016/j.mimet.2009.05.015. Epub 2009 May 29.	Giannino ML	J Microbiol Methods	2009	2009-06-02			10.1016/j.mimet.2009.05.015
30884661	Probiotic potential of a Lactobacillus rhamnosus cheese isolate and its effect on the fecal microbiota of healthy volunteers	Bautista-Gallego J, Ferrocino I, Botta C, Ercolini D, Cocolin L, Rantsiou K.	Food Res Int. 2019 May;119:305-314. doi: 10.1016/j.foodres.2019.02.004. Epub 2019 Feb 5.	Bautista-Gallego J	Food Res Int	2019	2019-03-20			10.1016/j.foodres.2019.02.004
9829186	Survival of Listeria spp. on raw whole chickens cooked in microwave ovens	Farber JM, D'Aoust JY, Diotte M, Sewell A, Daley E.	J Food Prot. 1998 Nov;61(11):1465-9. doi: 10.4315/0362-028x-61.11.1465.	Farber JM	J Food Prot	1998	1998-11-26			10.4315/0362-028x-61.11.1465
27120414	Term-seq reveals abundant ribo-regulation of antibiotics resistance in bacteria	Dar D, Shamir M, Mellin JR, Koutero M, Stern-Ginossar N, Cossart P, Sorek R.	Science. 2016 Apr 8;352(6282):aad9822. doi: 10.1126/science.aad9822.	Dar D	Science	2016	2016-04-28	PMC5756622	EMS75525	10.1126/science.aad9822
15954699	Comparison of the microflora on organically and conventionally grown spring mix from a California processor	Phillips CA, Harrison MA.	J Food Prot. 2005 Jun;68(6):1143-6. doi: 10.4315/0362-028x-68.6.1143.	Phillips CA	J Food Prot	2005	2005-06-16			10.4315/0362-028x-68.6.1143
14723701	Effects of high-pressure processing on Listeria monocytogenes, spoilage microflora and multiple compound quality indices in chilled cold-smoked salmon	Lakshmanan R, Dalgaard P.	J Appl Microbiol. 2004;96(2):398-408. doi: 10.1046/j.1365-2672.2004.02164.x.	Lakshmanan R	J Appl Microbiol	2004	2004-01-16			10.1046/j.1365-2672.2004.02164.x
29420115	Regulation of Th17 cells by P. UF1 against systemic Listeria monocytogenes infection	Colliou N, Ge Y, Gong M, Zadeh M, Li J, Alonzo F 3rd, Mohamadzadeh M.	Gut Microbes. 2018;9(3):279-287. doi: 10.1080/19490976.2017.1417731. Epub 2018 Feb 8.	Colliou N	Gut Microbes	2018	2018-02-09	PMC6219594		10.1080/19490976.2017.1417731
2116711	Contamination of raw milk by Listeria monocytogenes on dairy farms	Husu JR, Seppänen JT, Sivelä SK, Rauramaa AL.	Zentralbl Veterinarmed B. 1990 Jun;37(4):268-75. doi: 10.1111/j.1439-0450.1990.tb01058.x.	Husu JR	Zentralbl Veterinarmed B	1990	1990-06-01			10.1111/j.1439-0450.1990.tb01058.x
1901849	Effects of gaseous environment and temperature on the storage behaviour of Listeria monocytogenes on chicken breast meat	Hart CD, Mead GC, Norris AP.	J Appl Bacteriol. 1991 Jan;70(1):40-6. doi: 10.1111/j.1365-2672.1991.tb03784.x.	Hart CD	J Appl Bacteriol	1991	1991-01-01			10.1111/j.1365-2672.1991.tb03784.x
28341747	Gut symbiotic microbes imprint intestinal immune cells with the innate receptor SLAMF4 which contributes to gut immune protection against enteric pathogens	Cabinian A, Sinsimer D, Tang M, Jang Y, Choi B, Laouar Y, Laouar A.	Gut. 2018 May;67(5):847-859. doi: 10.1136/gutjnl-2016-313214. Epub 2017 Mar 24.	Cabinian A	Gut	2018	2017-03-26	PMC5890651		10.1136/gutjnl-2016-313214
27800376	Characterisation of the Microflora Contaminating the Wooden Vats Used for Traditional Sicilian Cheese Production	Scatassa ML, Cardamone C, Miraglia V, Lazzara F, Fiorenza G, Macaluso G, Arcuri L, Settanni L, Mancuso I.	Ital J Food Saf. 2015 Mar 17;4(1):4509. doi: 10.4081/ijfs.2015.4509. eCollection 2015 Feb 3.	Scatassa ML	Ital J Food Saf	2015	2015-03-17	PMC5076620		10.4081/ijfs.2015.4509
22036076	Modelling of growth, growth/no-growth interface and nonthermal inactivation areas of Listeria in foods	Coroller L, Kan-King-Yu D, Leguerinel I, Mafart P, Membré JM.	Int J Food Microbiol. 2012 Jan 16;152(3):139-52. doi: 10.1016/j.ijfoodmicro.2011.09.023. Epub 2011 Oct 2.	Coroller L	Int J Food Microbiol	2012	2011-11-01			10.1016/j.ijfoodmicro.2011.09.023
18086503	Use of nisin-coated plastic films to control Listeria monocytogenes on vacuum-packaged cold-smoked salmon	Neetoo H, Ye M, Chen H, Joerger RD, Hicks DT, Hoover DG.	Int J Food Microbiol. 2008 Feb 29;122(1-2):8-15. doi: 10.1016/j.ijfoodmicro.2007.11.043. Epub 2007 Nov 21.	Neetoo H	Int J Food Microbiol	2008	2007-12-19			10.1016/j.ijfoodmicro.2007.11.043
19200329	Performance testing of six chromogenic ALOA-type media for the detection of Listeria monocytogenes	Stessl B, Luf W, Wagner M, Schoder D.	J Appl Microbiol. 2009 Feb;106(2):651-9. doi: 10.1111/j.1365-2672.2008.04039.x.	Stessl B	J Appl Microbiol	2009	2009-02-10			10.1111/j.1365-2672.2008.04039.x
1742174	The effect of microwave and conventional cooking on the temperature profiles and microbial flora of minced beef	Hollywood NW, Varabioff Y, Mitchell GE.	Int J Food Microbiol. 1991 Oct;14(1):67-75. doi: 10.1016/0168-1605(91)90038-q.	Hollywood NW	Int J Food Microbiol	1991	1991-10-01			10.1016/0168-1605(91)90038-q
31051639	Incidence of Listeria spp. in Shrimp, Oysters, and Estuarine Waters	Motes ML Jr.	J Food Prot. 1991 Mar;54(3):170-173. doi: 10.4315/0362-028X-54.3.170.	Motes ML Jr	J Food Prot	1991	2019-05-05			10.4315/0362-028X-54.3.170
22828283	Reduction in resident microflora, and experimentally inoculated Salmonella enterica, on spinach leaves treated with vinegar and canola oil	Faith NG, Waldron T, Czuprynski CJ.	J Food Prot. 2012 Mar;75(3):567-72. doi: 10.4315/0362-028X.JFP-11-337.	Faith NG	J Food Prot	2012	2012-07-26			10.4315/0362-028X.JFP-11-337
15179574	Linearized kinetic model of Listeria monocytogenes biofilm growth	Takhistov P, George B.	Bioprocess Biosyst Eng. 2004 Jul;26(4):259-70. doi: 10.1007/s00449-004-0357-1. Epub 2004 Jun 4.	Takhistov P	Bioprocess Biosyst Eng	2004	2004-06-05			10.1007/s00449-004-0357-1
17340875	Influence of salt, smoke, and high pressure on growth of Listeria monocytogenes and spoilage microflora in cold-smoked dolphinfish (Coryphaena hippurus)	Montero P, Gómez-Estaca J, Gómez-Guillén MC.	J Food Prot. 2007 Feb;70(2):399-404. doi: 10.4315/0362-028x-70.2.399.	Montero P	J Food Prot	2007	2007-03-08			10.4315/0362-028x-70.2.399
15035358	Temperature effect on Listeria monocytogenes growth in the event of contamination of cooked pork products	Membré JM, Kubaczka M, Dubois J, Chèné C.	J Food Prot. 2004 Mar;67(3):463-9. doi: 10.4315/0362-028x-67.3.463.	Membré JM	J Food Prot	2004	2004-03-24			10.4315/0362-028x-67.3.463
19833036	Adherence characteristics of Listeria strains isolated from three ready-to-eat meat processing plants	Kushwaha K, Muriana PM.	J Food Prot. 2009 Oct;72(10):2125-31. doi: 10.4315/0362-028x-72.10.2125.	Kushwaha K	J Food Prot	2009	2009-10-17			10.4315/0362-028x-72.10.2125
7993088	A novel strictly anaerobic recovery and enrichment system incorporating lithium for detection of heat-injured Listeria monocytogenes in pasteurized milk containing background microflora	Mendonca AF, Knabel SJ.	Appl Environ Microbiol. 1994 Nov;60(11):4001-8. doi: 10.1128/aem.60.11.4001-4008.1994.	Mendonca AF	Appl Environ Microbiol	1994	1994-11-01	PMC201928		10.1128/aem.60.11.4001-4008.1994
11123463	Behaviour of Listeria monocytogenes and autochthonous flora on meat stored under aerobic, vacuum and modified atmosphere packaging conditions with or without the presence of oregano essential oil at 5 degrees C	Tsigarida E, Skandamis P, Nychas GJ.	J Appl Microbiol. 2000 Dec;89(6):901-9. doi: 10.1046/j.1365-2672.2000.01170.x.	Tsigarida E	J Appl Microbiol	2000	2000-12-21			10.1046/j.1365-2672.2000.01170.x
2119210	Efficacy of direct plating media for recovering Listeria monocytogenes from foods	Golden DA, Brackett RE, Beuchat LR.	Int J Food Microbiol. 1990 Mar;10(2):143-55. doi: 10.1016/0168-1605(90)90062-a.	Golden DA	Int J Food Microbiol	1990	1990-03-01			10.1016/0168-1605(90)90062-a
2126445	Fate of Listeria monocytogenes in orally dosed chicks	Husu JR, Beery JT, Nurmi E, Doyle MP.	Int J Food Microbiol. 1990 Dec;11(3-4):259-69. doi: 10.1016/0168-1605(90)90019-2.	Husu JR	Int J Food Microbiol	1990	1990-12-01			10.1016/0168-1605(90)90019-2
32430020	The functional capacity of plantaricin-producing Lactobacillus plantarum SF9C and S-layer-carrying Lactobacillus brevis SF9B to withstand gastrointestinal transit	Butorac K, Banić M, Novak J, Leboš Pavunc A, Uroić K, Durgo K, Oršolić N, Kukolj M, Radović S, Scalabrin S, Žučko J, Starčević A, Šušković J, Kos B.	Microb Cell Fact. 2020 May 19;19(1):106. doi: 10.1186/s12934-020-01365-6.	Butorac K	Microb Cell Fact	2020	2020-05-21	PMC7236188		10.1186/s12934-020-01365-6
11510644	Analysis of native microflora and selection of strains antagonistic to human pathogens on fresh produce	Liao CH, Fett WF.	J Food Prot. 2001 Aug;64(8):1110-5. doi: 10.4315/0362-028x-64.8.1110.	Liao CH	J Food Prot	2001	2001-08-21			10.4315/0362-028x-64.8.1110
11808790	Osmotic dehydration of apple slices with CaCl2 and sucrose limits decay caused by Penicillium expansum, Colletotrichum acutatum, and Botrytis cinerea and does not promote Listeria monocytogenes or total aerobic population growth	Chardonnet CO, Sams CE, Conway WS, Draughon FA, Mount JR.	J Food Prot. 2002 Jan;65(1):172-7. doi: 10.4315/0362-028x-65.1.172.	Chardonnet CO	J Food Prot	2002	2002-01-26			10.4315/0362-028x-65.1.172
10826727	Inactivation of Listeria monocytogenes Scott A on artificially contaminated frankfurters by high-pressure processing	Lucore LA, Shellhammer TH, Yousef AE.	J Food Prot. 2000 May;63(5):662-4. doi: 10.4315/0362-028x-63.5.662.	Lucore LA	J Food Prot	2000	2000-05-29			10.4315/0362-028x-63.5.662
32497790	Validation via challenge test of a dynamic growth-death model for the prediction of Listeria monocytogenes kinetics in Pecorino di Farindola cheese	Centorotola G, Salini R, Sperandii AF, Neri D, Tucci P, Santarelli GA, Di Marzio V, Romantini R, Candeloro L, Conte A, Migliorati G, Pomilio F, Iannetti L.	Int J Food Microbiol. 2020 Sep 16;329:108690. doi: 10.1016/j.ijfoodmicro.2020.108690. Epub 2020 May 28.	Centorotola G	Int J Food Microbiol	2020	2020-06-05			10.1016/j.ijfoodmicro.2020.108690
12485361	Optimization of a culture technique for the isolation of Listeria monocytogenes from faecal samples	Erdogan HM, Cripps PJ, Morgan KL.	J Vet Med B Infect Dis Vet Public Health. 2002 Dec;49(10):502-6. doi: 10.1046/j.1439-0450.2002.00601.x.	Erdogan HM	J Vet Med B Infect Dis Vet Public Health	2002	2002-12-18			10.1046/j.1439-0450.2002.00601.x
16957351	Quencher extension for single nucleotide polymorphism quantification in bacterial typing and microbial community analyses	Rudi K, Zimonja M, Skånseng B.	Methods Mol Biol. 2006;345:111-7. doi: 10.1385/1-59745-143-6:111.	Rudi K	Methods Mol Biol	2006	2006-09-08			10.1385/1-59745-143-6:111
7506732	Direct sequence identification and kinetic analysis of an MHC class I-restricted Listeria monocytogenes CTL epitope	Pamer EG.	J Immunol. 1994 Jan 15;152(2):686-94.	Pamer EG	J Immunol	1994	1994-01-15
23708825	Galleria mellonella as a model host to study gut microbe homeostasis and brain infection by the human pathogen listeria monocytogenes	Mukherjee K, Raju R, Fischer R, Vilcinskas A.	Adv Biochem Eng Biotechnol. 2013;135:27-39. doi: 10.1007/10_2013_203.	Mukherjee K	Adv Biochem Eng Biotechnol	2013	2013-05-28			10.1007/10_2013_203
14627282	Radiation (gamma) resistance and postirradiation growth of Listeria monocytogenes suspended in beef bologna containing sodium diacetate and potassium lactate	Sommers C, Fan X, Niemira BA, Sokorai K.	J Food Prot. 2003 Nov;66(11):2051-6. doi: 10.4315/0362-028x-66.11.2051.	Sommers C	J Food Prot	2003	2003-11-25			10.4315/0362-028x-66.11.2051
31121716	Growth of Listeria monocytogenes at 10°C in Biofilms with Microorganisms Isolated from Meat and Dairy Processing Environments	Jeong DK, Frank JF.	J Food Prot. 1994 Jul;57(7):576-586. doi: 10.4315/0362-028X-57.7.576.	Jeong DK	J Food Prot	1994	2019-05-25			10.4315/0362-028X-57.7.576
15481938	[Biocenosis of the natural foci of sapronotic infections (the results of 15-year observations)]	Litvin VIu, Pushkareva VI, Emel'ianenko EN.	Zh Mikrobiol Epidemiol Immunobiol. 2004 Jul-Aug;(4):102-8.	Litvin VIu	Zh Mikrobiol Epidemiol Immunobiol	2004	2004-10-16
31071795	Behavior of Psychrotropic Pathogens Listeria monocytogenes , Yersinia enterocolitica , and Aeromonas hydrophila in Commercially Pasteurized Eggs Held at 2, 6.7 and 12.8° C	Erickson JP, Jenkins P.	J Food Prot. 1992 Jan;55(1):8-12. doi: 10.4315/0362-028X-55.1.8.	Erickson JP	J Food Prot	1992	2019-05-11			10.4315/0362-028X-55.1.8
30771442	Characterization of a novel antibacterial N-acyl amino acid synthase from soil metagenome	Lee CM, Kim SY, Yoon SH, Kim JB, Yeo YS, Sim JS, Hahn BS, Kim DG.	J Biotechnol. 2019 Mar 20;294:19-25. doi: 10.1016/j.jbiotec.2019.01.017. Epub 2019 Feb 13.	Lee CM	J Biotechnol	2019	2019-02-17			10.1016/j.jbiotec.2019.01.017
17613371	Inactivation kinetics of inoculated Escherichia coli O157:H7, Listeria monocytogenes and Salmonella enterica on strawberries by chlorine dioxide gas	Mahmoud BS, Bhagat AR, Linton RH.	Food Microbiol. 2007 Oct-Dec;24(7-8):736-44. doi: 10.1016/j.fm.2007.03.006. Epub 2007 Mar 15.	Mahmoud BS	Food Microbiol	2007	2007-07-07			10.1016/j.fm.2007.03.006
17995781	Inhibition of foodborne pathogens by native microflora recovered from fresh peeled baby carrot and propagated in cultures	Liao CH.	J Food Sci. 2007 May;72(4):M134-9. doi: 10.1111/j.1750-3841.2007.00333.x.	Liao CH	J Food Sci	2007	2007-11-13			10.1111/j.1750-3841.2007.00333.x
18223114	Novel bacterial artificial chromosome vector pUvBBAC for use in studies of the functional genomics of Listeria spp	Hain T, Otten S, von Both U, Chatterjee SS, Technow U, Billion A, Ghai R, Mohamed W, Domann E, Chakraborty T.	Appl Environ Microbiol. 2008 Mar;74(6):1892-901. doi: 10.1128/AEM.00415-07. Epub 2008 Jan 25.	Hain T	Appl Environ Microbiol	2008	2008-01-29	PMC2268298		10.1128/AEM.00415-07
31071788	Universal Preenrichment Broth for the Simultaneous Detection of Salmonella and Listeria in Foods	Bailey JS, Cox NA.	J Food Prot. 1992 Apr;55(4):256-259. doi: 10.4315/0362-028X-55.4.256.	Bailey JS	J Food Prot	1992	2019-05-11			10.4315/0362-028X-55.4.256
20832685	The effects of X-ray radiation on Escherichia coli O157:H7, Listeria monocytogenes, Salmonella enterica and Shigella flexneri inoculated on whole Roma tomatoes	Mahmoud BS.	Food Microbiol. 2010 Dec;27(8):1057-63. doi: 10.1016/j.fm.2010.07.009. Epub 2010 Jul 15.	Mahmoud BS	Food Microbiol	2010	2010-09-14			10.1016/j.fm.2010.07.009
18809878	Effects of irradiation on survival and growth of Listeria monocytogenes and natural microflora in vacuum-packaged turkey hams and breast rolls	Zhu MJ, Mendonca A, Ismail HA, Ahn DU.	Poult Sci. 2008 Oct;87(10):2140-5. doi: 10.3382/ps.2007-00385.	Zhu MJ	Poult Sci	2008	2008-09-24			10.3382/ps.2007-00385
11990038	Optimized, one-step, recovery-enrichment broth for enhanced detection of Listeria monocytogenes in pasteurized milk and hot dogs	Knabel SJ.	J AOAC Int. 2002 Mar-Apr;85(2):501-4.	Knabel SJ	J AOAC Int	2002	2002-05-07
26142853	In vitro probiotic characteristics of Lactobacillus plantarum ZDY 2013 and its modulatory effect on gut microbiota of mice	Huang R, Tao X, Wan C, Li S, Xu H, Xu F, Shah NP, Wei H.	J Dairy Sci. 2015 Sep;98(9):5850-61. doi: 10.3168/jds.2014-9153. Epub 2015 Jul 2.	Huang R	J Dairy Sci	2015	2015-07-06			10.3168/jds.2014-9153
11034580	Bifidobacterium strains from resident infant human gastrointestinal microflora exert antimicrobial activity	Liévin V, Peiffer I, Hudault S, Rochat F, Brassart D, Neeser JR, Servin AL.	Gut. 2000 Nov;47(5):646-52. doi: 10.1136/gut.47.5.646.	Liévin V	Gut	2000	2000-10-18	PMC1728100		10.1136/gut.47.5.646
26873315	Use of Metagenomic Shotgun Sequencing Technology To Detect Foodborne Pathogens within the Microbiome of the Beef Production Chain	Yang X, Noyes NR, Doster E, Martin JN, Linke LM, Magnuson RJ, Yang H, Geornaras I, Woerner DR, Jones KL, Ruiz J, Boucher C, Morley PS, Belk KE.	Appl Environ Microbiol. 2016 Apr 4;82(8):2433-2443. doi: 10.1128/AEM.00078-16. Print 2016 Apr.	Yang X	Appl Environ Microbiol	2016	2016-02-14	PMC4959480		10.1128/AEM.00078-16
9839221	Evaluation of universal preenrichment broth for the recovery of foodborne pathogens from milk and cheese	Jiang J, Larkin C, Steele M, Poppe C, Odumeru JA.	J Dairy Sci. 1998 Nov;81(11):2798-803. doi: 10.3168/jds.S0022-0302(98)75838-2.	Jiang J	J Dairy Sci	1998	1998-12-05			10.3168/jds.S0022-0302(98)75838-2
11316371	Characterisation of a Listeria monocytogenes mutant deficient in D-arabitol fermentation	Saklani-Jusforgues H, Fontan E, Goossens PL.	Res Microbiol. 2001 Mar;152(2):175-7. doi: 10.1016/s0923-2508(01)01189-5.	Saklani-Jusforgues H	Res Microbiol	2001	2001-04-24			10.1016/s0923-2508(01)01189-5
21056784	Biogenic amine content and microbiological profile of Pecorino di Farindola cheese	Schirone M, Tofalo R, Mazzone G, Corsetti A, Suzzi G.	Food Microbiol. 2011 Feb;28(1):128-36. doi: 10.1016/j.fm.2010.09.005. Epub 2010 Sep 16.	Schirone M	Food Microbiol	2011	2010-11-09			10.1016/j.fm.2010.09.005
24555086	Fecal transplantation does not transfer either susceptibility or resistance to food borne listeriosis in C57BL/6 and BALB/c/By mice	Myers-Morales T, Bussell KM, D'Orazio SE.	F1000Res. 2013 Aug 20;2:177. doi: 10.12688/f1000research.2-177.v1. eCollection 2013.	Myers-Morales T	F1000Res	2013	2014-02-21	PMC3869484		10.12688/f1000research.2-177.v1
11899043	Survival and growth of Listeria monocytogenes and Escherichia coli O157:H7 in ready-to-eat iceberg lettuce washed in warm chlorinated water	Delaquis S, Stewart S, Cazaux S, Toivonen P.	J Food Prot. 2002 Mar;65(3):459-64. doi: 10.4315/0362-028x-65.3.459.	Delaquis S	J Food Prot	2002	2002-03-20			10.4315/0362-028x-65.3.459
23497865	Lipid components and water soluble metabolites in salted and dried tuna (Thunnus thynnus L.) roes	Scano P, Rosa A, Pisano MB, Piras C, Cosentino S, Dessi' MA.	Food Chem. 2013 Jun 15;138(4):2115-21. doi: 10.1016/j.foodchem.2012.11.095. Epub 2012 Dec 2.	Scano P	Food Chem	2013	2013-03-19			10.1016/j.foodchem.2012.11.095
10340676	Combined secondary enrichment of primary enrichment broths increases Listeria detection	Pritchard TJ, Donnelly CW.	J Food Prot. 1999 May;62(5):532-5. doi: 10.4315/0362-028x-62.5.532.	Pritchard TJ	J Food Prot	1999	1999-05-26			10.4315/0362-028x-62.5.532
25198589	Addition to thermized milk of Lactococcus lactis subsp. cremoris M104, a wild, novel nisin a-producing strain, replaces the natural antilisterial activity of the autochthonous raw milk microbiota reduced by thermization	Lianou A, Samelis J.	J Food Prot. 2014 Aug;77(8):1289-97. doi: 10.4315/0362-028X.JFP-13-521.	Lianou A	J Food Prot	2014	2014-09-09			10.4315/0362-028X.JFP-13-521
31003254	Listeria Species in Commercially Broken Raw Liquid Whole Egg (1,) (2)	Leasor SB, Foegeding PM.	J Food Prot. 1989 Nov;52(11):777-780. doi: 10.4315/0362-028X-52.11.777.	Leasor SB	J Food Prot	1989	2019-04-21			10.4315/0362-028X-52.11.777
22265302	The effect of high hydrostatic pressure on the microbiological quality and safety of carrot juice during refrigerated storage	Patterson MF, McKay AM, Connolly M, Linton M.	Food Microbiol. 2012 May;30(1):205-12. doi: 10.1016/j.fm.2011.09.013. Epub 2011 Oct 1.	Patterson MF	Food Microbiol	2012	2012-01-24			10.1016/j.fm.2011.09.013
10772211	Development of a simple recovery-enrichment system for enhanced detection of heat-injured Listeria monocytogenes in pasteurized milk	Teo AY, Knabel SJ.	J Food Prot. 2000 Apr;63(4):462-72. doi: 10.4315/0362-028x-63.4.462.	Teo AY	J Food Prot	2000	2000-04-20			10.4315/0362-028x-63.4.462
12836927	Effects of carbon dioxide on bacterial growth parameters in milk as measured by conductivity	Martin JD, Werner BG, Hotchkiss JH.	J Dairy Sci. 2003 Jun;86(6):1932-40. doi: 10.3168/jds.S0022-0302(03)73780-1.	Martin JD	J Dairy Sci	2003	2003-07-03			10.3168/jds.S0022-0302(03)73780-1
18070356	High-throughput sequence alignment using Graphics Processing Units	Schatz MC, Trapnell C, Delcher AL, Varshney A.	BMC Bioinformatics. 2007 Dec 10;8:474. doi: 10.1186/1471-2105-8-474.	Schatz MC	BMC Bioinformatics	2007	2007-12-12	PMC2222658		10.1186/1471-2105-8-474
31113096	Detection and Incidence of Listeria Species in Blended Raw Egg	Moore J, Madden RH.	J Food Prot. 1993 Aug;56(8):652-654. doi: 10.4315/0362-028X-56.8.652.	Moore J	J Food Prot	1993	2019-05-23			10.4315/0362-028X-56.8.652
22061943	Traditional dry fermented sausages produced in small-scale processing units in Mediterranean countries and Slovakia. 1: Microbial ecosystems of processing environments	Talon R, Lebert I, Lebert A, Leroy S, Garriga M, Aymerich T, Drosinos EH, Zanardi E, Ianieri A, Fraqueza MJ, Patarata L, Lauková A.	Meat Sci. 2007 Dec;77(4):570-9. doi: 10.1016/j.meatsci.2007.05.006. Epub 2007 May 17.	Talon R	Meat Sci	2007	2011-11-09			10.1016/j.meatsci.2007.05.006
22032919	Effect of selected dairy starter cultures on microbiological, chemical and sensory characteristics of swine and venison (Dama dama) nitrite-free dry-cured sausages	Cenci-Goga BT, Rossitto PV, Sechi P, Parmegiani S, Cambiotti V, Cullor JS.	Meat Sci. 2012 Mar;90(3):599-606. doi: 10.1016/j.meatsci.2011.09.022. Epub 2011 Oct 6.	Cenci-Goga BT	Meat Sci	2012	2011-10-29			10.1016/j.meatsci.2011.09.022
26130860	Different types of stainless steel used in equipment in meat plants do not affect the initial microbial transfer, including pathogens, from pork skin	Larivière-Gauthier G, Quessy S, Fournaise S, Letellier A, Fravalo P.	Can J Vet Res. 2015 Jul;79(3):255-9.	Larivière-Gauthier G	Can J Vet Res	2015	2015-07-02	PMC4445520
26261715	The effect of short-time microwave exposures on Listeria monocytogenes inoculated onto chicken meat portions	Zeinali T, Jamshidi A, Khanzadi S, Azizzadeh M.	Vet Res Forum. 2015 Spring;6(2):173-6. Epub 2015 Jun 15.	Zeinali T	Vet Res Forum	2015	2015-08-12	PMC4522533
29620765	Squeaky clean mice could be ruining research	Willyard C.	Nature. 2018 Apr 5;556(7699):16-18. doi: 10.1038/d41586-018-03916-9.	Willyard C	Nature	2018	2018-04-06			10.1038/d41586-018-03916-9
14996455	A contribution to the improvement of Listeria monocytogenes enumeration in cold-smoked salmon	Besse NG, Audinet N, Beaufort A, Colin P, Cornu M, Lombard B.	Int J Food Microbiol. 2004 Mar 1;91(2):119-27. doi: 10.1016/S0168-1605(03)00375-1.	Besse NG	Int J Food Microbiol	2004	2004-03-05			10.1016/S0168-1605(03)00375-1
27614122	Fermentation of African kale (Brassica carinata) using L. plantarum BFE 5092 and L. fermentum BFE 6620 starter strains	Oguntoyinbo FA, Cho GS, Trierweiler B, Kabisch J, Rösch N, Neve H, Bockelmann W, Frommherz L, Nielsen DS, Krych L, Franz CM.	Int J Food Microbiol. 2016 Dec 5;238:103-112. doi: 10.1016/j.ijfoodmicro.2016.08.030. Epub 2016 Aug 24.	Oguntoyinbo FA	Int J Food Microbiol	2016	2016-09-11			10.1016/j.ijfoodmicro.2016.08.030
9829187	Organic acid dipping of catfish fillets: effect on color, microbial load, and Listeria monocytogenes	Bal'a MF, Marshall DL.	J Food Prot. 1998 Nov;61(11):1470-4. doi: 10.4315/0362-028x-61.11.1470.	Bal'a MF	J Food Prot	1998	1998-11-26			10.4315/0362-028x-61.11.1470
12180952	Modulation of delayed-type hypersensitivity and acquired cellular resistance by orally administered viable indigenous lactobacilli in Listeria monocytogenes infected Wistar rats	de Waard R, Garssen J, Vos JG, Claassen E.	Lett Appl Microbiol. 2002;35(3):256-60. doi: 10.1046/j.1472-765x.2002.01171.x.	de Waard R	Lett Appl Microbiol	2002	2002-08-16			10.1046/j.1472-765x.2002.01171.x
16512244	Improved DNA probe detection of Listeria monocytogenes in enrichment culture after physical-chemical fractionation	Duvall RE, Eklund M, Tran TT, Hitchins AD.	J AOAC Int. 2006 Jan-Feb;89(1):172-9.	Duvall RE	J AOAC Int	2006	2006-03-04
31018392	Environmental Survey for Listeria Species in California Milk Processing Plants	Charlton BR, Kinde H, Jensen LH.	J Food Prot. 1990 Mar;53(3):198-201. doi: 10.4315/0362-028X-53.3.198.	Charlton BR	J Food Prot	1990	2019-04-26			10.4315/0362-028X-53.3.198
8880336	Effects of carbon dioxide on the fate of Listeria monocytogenes, of aerobic bacteria and on the development of spoilage in minimally processed fresh endive	Carlin F, Nguyen-the C, Abreu Da Silva A, Cochet C.	Int J Food Microbiol. 1996 Sep;32(1-2):159-72. doi: 10.1016/0168-1605(96)01220-2.	Carlin F	Int J Food Microbiol	1996	1996-09-01			10.1016/0168-1605(96)01220-2
9921827	High-pressure destruction kinetics of Listeria monocytogenes on pork	Mussa DM, Ramaswamy HS, Smith JP.	J Food Prot. 1999 Jan;62(1):40-5. doi: 10.4315/0362-028x-62.1.40.	Mussa DM	J Food Prot	1999	1999-01-28			10.4315/0362-028x-62.1.40
16541676	Concentrations and tracking of listeria monocytogenes strains in a seafood-processing environment using a most-probable-number enrichment procedure and randomly amplified polymorphic DNA analysis	Cao J, Clarke M, Witkowsky R, Lu H, Sayedahaman A, Levin RE, McLandsborough LA.	J Food Prot. 2006 Mar;69(3):489-94. doi: 10.4315/0362-028x-69.3.489.	Cao J	J Food Prot	2006	2006-03-18			10.4315/0362-028x-69.3.489
16499986	Bayesian synthesis of a pathogen growth model: Listeria monocytogenes under competition	Powell MR, Tamplin M, Marks B, Campos DT.	Int J Food Microbiol. 2006 May 25;109(1-2):34-46. doi: 10.1016/j.ijfoodmicro.2006.01.007. Epub 2006 Feb 24.	Powell MR	Int J Food Microbiol	2006	2006-02-28			10.1016/j.ijfoodmicro.2006.01.007
24521354	Antagonistic lactic acid bacteria isolated from goat milk and identification of a novel nisin variant Lactococcus lactis	Perin LM, Nero LA.	BMC Microbiol. 2014 Feb 12;14:36. doi: 10.1186/1471-2180-14-36.	Perin LM	BMC Microbiol	2014	2014-02-14	PMC3930553		10.1186/1471-2180-14-36
20807110	Large listeriosis outbreak linked to cheese made from pasteurized milk, Germany, 2006-2007	Koch J, Dworak R, Prager R, Becker B, Brockmann S, Wicke A, Wichmann-Schauer H, Hof H, Werber D, Stark K.	Foodborne Pathog Dis. 2010 Dec;7(12):1581-4. doi: 10.1089/fpd.2010.0631. Epub 2010 Aug 31.	Koch J	Foodborne Pathog Dis	2010	2010-09-03			10.1089/fpd.2010.0631
3137864	Evaluation of selective direct plating media for their suitability to recover uninjured, heat-injured, and freeze-injured Listeria monocytogenes from foods	Golden DA, Beuchat LR, Brackett RE.	Appl Environ Microbiol. 1988 Jun;54(6):1451-6. doi: 10.1128/aem.54.6.1451-1456.1988.	Golden DA	Appl Environ Microbiol	1988	1988-06-01	PMC202678		10.1128/aem.54.6.1451-1456.1988
7488532	Comparison of the incidence of Listeria on equipment versus environmental sites within dairy processing plants	Pritchard TJ, Flanders KJ, Donnelly CW.	Int J Food Microbiol. 1995 Aug;26(3):375-84. doi: 10.1016/0168-1605(94)00130-x.	Pritchard TJ	Int J Food Microbiol	1995	1995-08-01			10.1016/0168-1605(94)00130-x
36794831	Mouse models for bacterial enteropathogen infections: insights into the role of colonization resistance	Herzog MK, Cazzaniga M, Peters A, Shayya N, Beldi L, Hapfelmeier S, Heimesaat MM, Bereswill S, Frankel G, Gahan CGM, Hardt WD.	Gut Microbes. 2023 Jan-Dec;15(1):2172667. doi: 10.1080/19490976.2023.2172667.	Herzog MK	Gut Microbes	2023	2023-02-16			10.1080/19490976.2023.2172667
16297223	Stochastically modeling Listeria monocytogenes growth in farm tank milk	Albert I, Pouillot R, Denis JB.	Risk Anal. 2005 Oct;25(5):1171-85. doi: 10.1111/j.1539-6924.2005.00665.x.	Albert I	Risk Anal	2005	2005-11-22			10.1111/j.1539-6924.2005.00665.x
18803716	Antimicrobial efficacy of citron essential oil on spoilage and pathogenic microorganisms in fruit-based salads	Belletti N, Lanciotti R, Patrignani F, Gardini F.	J Food Sci. 2008 Sep;73(7):M331-8. doi: 10.1111/j.1750-3841.2008.00866.x. Epub 2008 Aug 8.	Belletti N	J Food Sci	2008	2008-09-23			10.1111/j.1750-3841.2008.00866.x
11391438	[Isolation of pathogenic bacteria in pasteurized type C milk sold in Recife City, Pernambuco, Brazil]	Padilha MR, Fernandes ZF, Leal TC, Leal NC, Almeida AM.	Rev Soc Bras Med Trop. 2001 Mar-Apr;34(2):167-71. doi: 10.1590/s0037-86822001000200003.	Padilha MR	Rev Soc Bras Med Trop	2001	2001-06-08			10.1590/s0037-86822001000200003
9304322	[Pathogenic Listeria in the soil and in association with algae: a reversible transition into a nonculturable state]	Pushkareva VI, Emel'ianenko EN, Litvin VIu, Gintsburg AL, Kulesh EV, Beliakova GA.	Zh Mikrobiol Epidemiol Immunobiol. 1997 May-Jun;(3):3-6.	Pushkareva VI	Zh Mikrobiol Epidemiol Immunobiol	1997	1997-05-01
12553118	[Inflammatory bowel disease--do microorganisms play a role?]	Nielsen SE, Nielsen OH, Vainer B, Claesson MH.	Ugeskr Laeger. 2002 Dec 9;164(50):5947-50.	Nielsen SE	Ugeskr Laeger	2002	2003-01-30
12233849	Irradiation temperature influences product quality factors of frozen vegetables and radiation sensitivity of inoculated Listeria monocytogenes	Niemira BA, Fan X, Sommers CH.	J Food Prot. 2002 Sep;65(9):1406-10. doi: 10.4315/0362-028x-65.9.1406.	Niemira BA	J Food Prot	2002	2002-09-18			10.4315/0362-028x-65.9.1406
8357253	Inhibitory effect against pathogenic and spoilage bacteria of Pseudomonas strains isolated from spoiled and fresh fish	Gram L.	Appl Environ Microbiol. 1993 Jul;59(7):2197-203. doi: 10.1128/aem.59.7.2197-2203.1993.	Gram L	Appl Environ Microbiol	1993	1993-07-01	PMC182257		10.1128/aem.59.7.2197-2203.1993
10100905	A model describing the relationship between regrowth lag time and mild temperature increase for Listeria monocytogenes	Bréand S, Fardel G, Flandrois JP, Rosso L, Tomassone R.	Int J Food Microbiol. 1999 Feb 18;46(3):251-61. doi: 10.1016/s0168-1605(98)00200-1.	Bréand S	Int J Food Microbiol	1999	1999-04-01			10.1016/s0168-1605(98)00200-1
31018349	Efficacy of Enrichment Media for Recovery of Heat-Injured Listeria monocytogenes	Bailey JS, Fletcher DL, Cox NA.	J Food Prot. 1990 Jun;53(6):473-477. doi: 10.4315/0362-028X-53.6.473.	Bailey JS	J Food Prot	1990	2019-04-26			10.4315/0362-028X-53.6.473
7946130	New pathogens and old resistance genes	Davies J.	Microbiologia. 1994 Mar-Jun;10(1-2):9-12.	Davies J	Microbiologia	1994	1994-03-01
417516	Development of listeria monocytogenes in monoxenic and polyxenic beef minces	Gouet P, Labadie J, Serratore C.	Zentralbl Bakteriol Orig B. 1978 Jan;166(1):87-94.	Gouet P	Zentralbl Bakteriol Orig B	1978	1978-01-01
8069779	Effect of ionizing dose rate on the radioresistance of some food pathogenic bacteria	Dion P, Charbonneau R, Thibault C.	Can J Microbiol. 1994 May;40(5):369-74. doi: 10.1139/m94-060.	Dion P	Can J Microbiol	1994	1994-05-01			10.1139/m94-060
10945582	Feasibility of a defined microflora challenge method for evaluating the efficacy of foodborne Listeria monocytogenes selective enrichments	Hitchins AD, Duvall RE.	J Food Prot. 2000 Aug;63(8):1064-70. doi: 10.4315/0362-028x-63.8.1064.	Hitchins AD	J Food Prot	2000	2000-08-17			10.4315/0362-028x-63.8.1064
31084116	Isolation of Listeria spp. from Feces of Feedlot Cattle	Siragusa GR, Dickson JS, Daniels EK.	J Food Prot. 1993 Feb;56(2):102-105. doi: 10.4315/0362-028X-56.2.102.	Siragusa GR	J Food Prot	1993	2019-05-16			10.4315/0362-028X-56.2.102
9506281	A model describing the relationship between lag time and mild temperature increase duration	Bréand S, Fardel G, Flandrois JP, Rosso L, Tomassone R.	Int J Food Microbiol. 1997 Sep 16;38(2-3):157-67. doi: 10.1016/s0168-1605(97)00093-7.	Bréand S	Int J Food Microbiol	1997	1998-03-20			10.1016/s0168-1605(97)00093-7
18368716	[Relations of the causative agents of plague and listeriosis during their simultaneous stay in the flea Citellophilus tesquorum at different environmental temperatures]	Zharinova NV, Briukhanova GD, Maletskaia OV, Tsareva NS, Luneva TM.	Med Parazitol (Mosk). 2008 Jan-Mar;(1):41-3.	Zharinova NV	Med Parazitol (Mosk)	2008	2008-03-28
2124765	Study of Listeria monocytogenes survival during the preparation and the conservation of two kinds of dairy product	Cottin J, Picard-Bonnaud F, Carbonnelle B.	Acta Microbiol Hung. 1990;37(1):119-22.	Cottin J	Acta Microbiol Hung	1990	1990-01-01
16041382	Killed but metabolically active microbes: a new vaccine paradigm for eliciting effector T-cell responses and protective immunity	Brockstedt DG, Bahjat KS, Giedlin MA, Liu W, Leong M, Luckett W, Gao Y, Schnupf P, Kapadia D, Castro G, Lim JY, Sampson-Johannes A, Herskovits AA, Stassinopoulos A, Bouwer HG, Hearst JE, Portnoy DA, Cook DN, Dubensky TW Jr.	Nat Med. 2005 Aug;11(8):853-60. doi: 10.1038/nm1276. Epub 2005 Jul 24.	Brockstedt DG	Nat Med	2005	2005-07-26			10.1038/nm1276
15895733	Prewashing with acidified sodium chlorite reduces pathogenic bacteria in lightly fermented Chinese cabbage	Inatsu Y, Maeda Y, Bari ML, Kawasaki S, Kawamoto S.	J Food Prot. 2005 May;68(5):999-1004. doi: 10.4315/0362-028x-68.5.999.	Inatsu Y	J Food Prot	2005	2005-05-18			10.4315/0362-028x-68.5.999
31113122	Microbiological Flora of Aquacultured Hybrid Striped Bass	Nedoluha PC, Westhoff D.	J Food Prot. 1993 Dec;56(12):1054-1060. doi: 10.4315/0362-028X-56.12.1054.	Nedoluha PC	J Food Prot	1993	2019-05-23			10.4315/0362-028X-56.12.1054
31051595	Selected Microbiological and Chemical Characteristics of Illegally Produced and Marketed Soft Hispanic-Style Cheeses in California	Genigeorgis C, Toledo JH, Garayzabal FJ.	J Food Prot. 1991 Aug;54(8):598-601. doi: 10.4315/0362-028X-54.8.598.	Genigeorgis C	J Food Prot	1991	2019-05-05			10.4315/0362-028X-54.8.598
1930568	Comparison of three selective isolation media for the detection of L. monocytogenes in foods	Art D, Andre P.	Zentralbl Bakteriol. 1991 Apr;275(1):79-84. doi: 10.1016/s0934-8840(11)80770-x.	Art D	Zentralbl Bakteriol	1991	1991-04-01			10.1016/s0934-8840(11)80770-x
23123061	The short isoform of the CEACAM1 receptor in intestinal T cells regulates mucosal immunity and homeostasis via Tfh cell induction	Chen L, Chen Z, Baker K, Halvorsen EM, da Cunha AP, Flak MB, Gerber G, Huang YH, Hosomi S, Arthur JC, Dery KJ, Nagaishi T, Beauchemin N, Holmes KV, Ho JW, Shively JE, Jobin C, Onderdonk AB, Bry L, Weiner HL, Higgins DE, Blumberg RS.	Immunity. 2012 Nov 16;37(5):930-46. doi: 10.1016/j.immuni.2012.07.016. Epub 2012 Nov 1.	Chen L	Immunity	2012	2012-11-06	PMC3516394	NIHMS416270	10.1016/j.immuni.2012.07.016
31113120	Reduction of Listeria monocytogenes in Precooked Vacuum-Packaged Beef Using Postpackaging Pasteurization	Cooksey DK, Klein BP, McKeith FK, Blaschek HP.	J Food Prot. 1993 Dec;56(12):1034-1038. doi: 10.4315/0362-028X-56.12.1034.	Cooksey DK	J Food Prot	1993	2019-05-23			10.4315/0362-028X-56.12.1034
10426451	A quantitative approach for studying the effect of heat treatment conditions on resistance and recovery of Bacillus cereus spores	Laurent Y, Arino S, Rosso L.	Int J Food Microbiol. 1999 May 1;48(2):149-57. doi: 10.1016/s0168-1605(99)00039-2.	Laurent Y	Int J Food Microbiol	1999	1999-07-30			10.1016/s0168-1605(99)00039-2
8035385	Listeriosis in patients with connective tissue diseases	Kraus A, Cabral AR, Sifuentes-Osornio J, Alarcón-Segovia D.	J Rheumatol. 1994 Apr;21(4):635-8.	Kraus A	J Rheumatol	1994	1994-04-01
36748504	Next-generation sequencing for the diagnosis of Listeria monocytogenes meningoencephalitis: a case series of five consecutive patients	Yu L, Zhang Y, Qi X, Bai K, Zhang Z, Bu H.	J Med Microbiol. 2023 Jan;72(1). doi: 10.1099/jmm.0.001641.	Yu L	J Med Microbiol	2023	2023-02-07			10.1099/jmm.0.001641
16269806	Factors influencing the ability of Listeria monocytogenes to pass through a membrane filter by active infiltration	Nakazawa K, Hasegawa H, Nakagawa Y, Terao M, Matsuyama T.	Appl Environ Microbiol. 2005 Nov;71(11):7571-4. doi: 10.1128/AEM.71.11.7571-7574.2005.	Nakazawa K	Appl Environ Microbiol	2005	2005-11-05	PMC1287637		10.1128/AEM.71.11.7571-7574.2005
25816518	[Morphologic changes in listeria cells under the effect of metabolites of human intestinal microflora enterococci]	Valyshev AV, Vasil'chenko AS.	Zh Mikrobiol Epidemiol Immunobiol. 2014 Nov-Dec;(6):78-81.	Valyshev AV	Zh Mikrobiol Epidemiol Immunobiol	2014	2015-03-31
3134335	Direct plating technique for enumeration of Listeria monocytogenes in foods	Golden DA, Beuchat LR, Brackett RE.	J Assoc Off Anal Chem. 1988 May-Jun;71(3):647-50.	Golden DA	J Assoc Off Anal Chem	1988	1988-05-01
3111316	T-2 toxin-enhanced resistance against listeriosis in mice: importance of gastrointestinal lesions	Ziprin RL, Corrier DE, Ziegler HK.	Am J Vet Res. 1987 Jun;48(6):998-1002.	Ziprin RL	Am J Vet Res	1987	1987-06-01
17021197	General model, based on two mixed weibull distributions of bacterial resistance, for describing various shapes of inactivation curves	Coroller L, Leguerinel I, Mettler E, Savy N, Mafart P.	Appl Environ Microbiol. 2006 Oct;72(10):6493-502. doi: 10.1128/AEM.00876-06.	Coroller L	Appl Environ Microbiol	2006	2006-10-06	PMC1610288		10.1128/AEM.00876-06
10419203	Microbiological quality of retail imported unprepared whole lettuces: a PHLS Food Working Group Study. Public Health Laboratory Service	Little C, Roberts D, Youngs E, de Louvois J.	J Food Prot. 1999 Apr;62(4):325-8. doi: 10.4315/0362-028x-62.4.325.	Little C	J Food Prot	1999	1999-07-27			10.4315/0362-028x-62.4.325
26625609	[SANITARY SIGNIFICANCE OF SOIL SEA COASTS]	Sidorenko ML, Buzoleva LS.	Gig Sanit. 2015 Sep-Oct;94(5):20-3.	Sidorenko ML	Gig Sanit	2015	2015-12-03
31113156	Survival of Pathogenic Bacteria on Pork Loins as Influenced by Hot Processing and Packaging	VAN Laack RLJM, Johnson JL, VAN DER Palen CJNM, Smulders FJM, Snijders JMA.	J Food Prot. 1993 Oct;56(10):847-851. doi: 10.4315/0362-028X-56.10.847.	VAN Laack RLJM	J Food Prot	1993	2019-05-23			10.4315/0362-028X-56.10.847
15346944	[Influence of volatile metabolites of saprophytic soil microflora on the propagation of pathogenic bacteria]	Sidorenko ML, Buzoleva LS.	Zh Mikrobiol Epidemiol Immunobiol. 2004 May-Jun;(3):18-23.	Sidorenko ML	Zh Mikrobiol Epidemiol Immunobiol	2004	2004-09-07
19578949	Study on the application of an interspecific competition model for the prediction of microflora behaviour during the fermentation process of S. Angelo PGI salami	Giuffrida A, Valenti D, Ziino G, Panebianco A.	Vet Res Commun. 2009 Sep;33 Suppl 1:229-32. doi: 10.1007/s11259-009-9293-5.	Giuffrida A	Vet Res Commun	2009	2009-07-07			10.1007/s11259-009-9293-5
16819969	Differential expansion, activation and effector functions of conventional and plasmacytoid dendritic cells in mouse tissues transiently infected with Listeria monocytogenes	Tam MA, Wick MJ.	Cell Microbiol. 2006 Jul;8(7):1172-87. doi: 10.1111/j.1462-5822.2006.00700.x.	Tam MA	Cell Microbiol	2006	2006-07-06			10.1111/j.1462-5822.2006.00700.x
31121719	Antimicrobial Effects of Trisodium Phosphate Against Bacteria Attached to Beef Tissue	Dickson JS, Nettles Cutter CG, Siragusa GR.	J Food Prot. 1994 Nov;57(11):952-955. doi: 10.4315/0362-028X-57.11.952.	Dickson JS	J Food Prot	1994	2019-05-25			10.4315/0362-028X-57.11.952
26210531	Biopreservative methods to control the growth of foodborne pathogens on fresh-cut lettuce	Oliveira M, Abadias M, Colás-Medà P, Usall J, Viñas I.	Int J Food Microbiol. 2015 Dec 2;214:4-11. doi: 10.1016/j.ijfoodmicro.2015.07.015. Epub 2015 Jul 15.	Oliveira M	Int J Food Microbiol	2015	2015-07-27			10.1016/j.ijfoodmicro.2015.07.015
29049954	Application of Carnobacterium maltaromaticum as a feed additive for weaned rabbits to improve meat microbial quality and safety	Koné AP, Zea JMV, Gagné D, Cinq-Mars D, Guay F, Saucier L.	Meat Sci. 2018 Jan;135:174-188. doi: 10.1016/j.meatsci.2017.09.017. Epub 2017 Oct 2.	Koné AP	Meat Sci	2018	2017-10-20			10.1016/j.meatsci.2017.09.017
35832037	Selection of commercial protective cultures to be added in Sardinian fermented sausage to control Listeria monocytogenes	Siddi G, Piras F, Spanu V, Meloni MP, Sanna R, Carta N, Errico M, Cuccu M, De Santis EPL, Scarano C.	Ital J Food Saf. 2022 Jun 27;11(2):10368. doi: 10.4081/ijfs.2022.10368. eCollection 2022 Jun 21.	Siddi G	Ital J Food Saf	2022	2022-07-14	PMC9272079		10.4081/ijfs.2022.10368
23017294	Simplified detection of food-borne pathogens: an in situ high affinity capture and staining concept	Junillon T, Vimont A, Mosticone D, Mallen B, Baril F, Rozand C, Flandrois JP.	J Microbiol Methods. 2012 Dec;91(3):501-5. doi: 10.1016/j.mimet.2012.09.015. Epub 2012 Sep 25.	Junillon T	J Microbiol Methods	2012	2012-09-29			10.1016/j.mimet.2012.09.015
19171254	Spontaneous fermentation of traditional sago starch in Papua New Guinea	Greenhill AR, Shipton WA, Blaney BJ, Brock IJ, Kupz A, Warner JM.	Food Microbiol. 2009 Apr;26(2):136-41. doi: 10.1016/j.fm.2008.10.004. Epub 2008 Oct 18.	Greenhill AR	Food Microbiol	2009	2009-01-28			10.1016/j.fm.2008.10.004
12051475	Enhanced antimicrobial effects of combination of lactate and diacetate on Listeria monocytogenes and Salmonella spp. in beef bologna	Mbandi E, Shelef LA.	Int J Food Microbiol. 2002 Jun 25;76(3):191-8. doi: 10.1016/s0168-1605(02)00026-0.	Mbandi E	Int J Food Microbiol	2002	2002-06-08			10.1016/s0168-1605(02)00026-0
17235160	Effect of heat and high-pressure treatments on microbiological quality and immunoglobulin G stability of caprine colostrum	Trujillo AJ, Castro N, Quevedo JM, Argüello A, Capote J, Guamis B.	J Dairy Sci. 2007 Feb;90(2):833-9. doi: 10.3168/jds.S0022-0302(07)71567-9.	Trujillo AJ	J Dairy Sci	2007	2007-01-20			10.3168/jds.S0022-0302(07)71567-9
11106094	Detection of Listeria monocytogenes by polymerase chain reaction in intestinal mucosal biopsies from patients with inflammatory bowel disease and controls	Chen W, Li D, Paulus B, Wilson I, Chadwick VS.	J Gastroenterol Hepatol. 2000 Oct;15(10):1145-50. doi: 10.1046/j.1440-1746.2000.02331.x.	Chen W	J Gastroenterol Hepatol	2000	2000-12-06			10.1046/j.1440-1746.2000.02331.x
25858812	Multiplexed detection of foodborne pathogens based on magnetic particles	Brandão D, Liébana S, Pividori MI.	N Biotechnol. 2015 Sep 25;32(5):511-20. doi: 10.1016/j.nbt.2015.03.011. Epub 2015 Apr 6.	Brandão D	N Biotechnol	2015	2015-04-11			10.1016/j.nbt.2015.03.011
24809389	Prevalence and characterization of Listeria monocytogenes, Salmonella and Shiga toxin-producing Escherichia coli isolated from small Mexican retail markets of queso fresco	Soto Beltran M, Gerba CP, Porto Fett A, Luchansky JB, Chaidez C.	Int J Environ Health Res. 2015;25(2):140-8. doi: 10.1080/09603123.2014.915016. Epub 2014 May 8.	Soto Beltran M	Int J Environ Health Res	2015	2014-05-10			10.1080/09603123.2014.915016
31635192	Dual Transcriptional Profile of Aspergillus flavus during Co-Culture with Listeria monocytogenes and Aflatoxin B1 Production: A Pathogen-Pathogen Interaction	Lappa IK, Dionysopoulou AM, Paramithiotis S, Georgiadou M, Drosinos EH.	Pathogens. 2019 Oct 20;8(4):198. doi: 10.3390/pathogens8040198.	Lappa IK	Pathogens	2019	2019-10-23	PMC6963788		10.3390/pathogens8040198
16043249	Use of hydrogen peroxide in combination with nisin, sodium lactate and citric acid for reducing transfer of bacterial pathogens from whole melon surfaces to fresh-cut pieces	Ukuku DO, Bari ML, Kawamoto S, Isshiki K.	Int J Food Microbiol. 2005 Oct 15;104(2):225-33. doi: 10.1016/j.ijfoodmicro.2005.01.016.	Ukuku DO	Int J Food Microbiol	2005	2005-07-27			10.1016/j.ijfoodmicro.2005.01.016
34248886	Bayesian Generalized Linear Model for Simulating Bacterial Inactivation/Growth Considering Variability and Uncertainty	Hiura S, Abe H, Koyama K, Koseki S.	Front Microbiol. 2021 Jun 24;12:674364. doi: 10.3389/fmicb.2021.674364. eCollection 2021.	Hiura S	Front Microbiol	2021	2021-07-12	PMC8264593		10.3389/fmicb.2021.674364
30784856	Antimicrobial effect of nisin electrospun amaranth: pullulan nanofibers in apple juice and fresh cheese	Soto KM, Hernández-Iturriaga M, Loarca-Piña G, Luna-Bárcenas G, Mendoza S.	Int J Food Microbiol. 2019 Apr 16;295:25-32. doi: 10.1016/j.ijfoodmicro.2019.02.001. Epub 2019 Feb 2.	Soto KM	Int J Food Microbiol	2019	2019-02-21			10.1016/j.ijfoodmicro.2019.02.001
28221890	Enhanced Control of Listeria monocytogenes by Enterococcus faecium KE82, a Multiple Enterocin-Producing Strain, in Different Milk Environments	Vandera E, Lianou A, Kakouri A, Feng J, Koukkou AI, Samelis J.	J Food Prot. 2017 Jan;80(1):74-85. doi: 10.4315/0362-028X.JFP-16-082.	Vandera E	J Food Prot	2017	2017-02-22			10.4315/0362-028X.JFP-16-082
16715809	Pathogen survival in chorizos: ecological factors	Hew CM, Hajmeer MN, Farver TB, Riemann HP, Glover JM, Cliver DO.	J Food Prot. 2006 May;69(5):1087-95. doi: 10.4315/0362-028x-69.5.1087.	Hew CM	J Food Prot	2006	2006-05-24			10.4315/0362-028x-69.5.1087
24630556	Survival kinetics of Listeria monocytogenes on raw sheep milk cured cheese under different storage temperatures	Valero A, Hernandez M, De Cesare A, Manfreda G, González-García P, Rodríguez-Lázaro D.	Int J Food Microbiol. 2014 Aug 1;184:39-44. doi: 10.1016/j.ijfoodmicro.2014.02.017. Epub 2014 Mar 3.	Valero A	Int J Food Microbiol	2014	2014-03-18			10.1016/j.ijfoodmicro.2014.02.017
35159485	Growth and Biocontrol of Listeria monocytogenes in Greek Anthotyros Whey Cheese without or with a Crude Enterocin A-B-P Extract: Interactive Effects of the Native Spoilage Microbiota during Vacuum-Packed Storage at 4 °C	Sameli N, Samelis J.	Foods. 2022 Jan 25;11(3):334. doi: 10.3390/foods11030334.	Sameli N	Foods	2022	2022-02-15	PMC8834202		10.3390/foods11030334
26579079	Growth and inactivation of Salmonella enterica and Listeria monocytogenes in broth and validation in ground pork meat during simulated home storage abusive temperature and home pan-frying	Wang X, Lahou E, De Boeck E, Devlieghere F, Geeraerd A, Uyttendaele M.	Front Microbiol. 2015 Oct 27;6:1161. doi: 10.3389/fmicb.2015.01161. eCollection 2015.	Wang X	Front Microbiol	2015	2015-11-19	PMC4621439		10.3389/fmicb.2015.01161
33488530	Correlation of Salmonella enterica and Listeria monocytogenes in Irrigation Water to Environmental Factors, Fecal Indicators, and Bacterial Communities	Gu G, Strawn LK, Ottesen AR, Ramachandran P, Reed EA, Zheng J, Boyer RR, Rideout SL.	Front Microbiol. 2021 Jan 8;11:557289. doi: 10.3389/fmicb.2020.557289. eCollection 2020.	Gu G	Front Microbiol	2021	2021-01-25	PMC7820387		10.3389/fmicb.2020.557289
36309459	Melissa officinalis essential oil as an antimicrobial agent against Listeria monocytogenes in watermelon juice	Carvalho F, Coimbra AT, Silva L, Duarte AP, Ferreira S.	Food Microbiol. 2023 Feb;109:104105. doi: 10.1016/j.fm.2022.104105. Epub 2022 Aug 29.	Carvalho F	Food Microbiol	2023	2022-10-29			10.1016/j.fm.2022.104105
35278797	Survive and thrive: Control mechanisms that facilitate bacterial adaptation to survive manufacturing-related stress	Marmion M, Macori G, Ferone M, Whyte P, Scannell AGM.	Int J Food Microbiol. 2022 May 2;368:109612. doi: 10.1016/j.ijfoodmicro.2022.109612. Epub 2022 Mar 5.	Marmion M	Int J Food Microbiol	2022	2022-03-12			10.1016/j.ijfoodmicro.2022.109612
24440267	Effect of high-pressure processing on reduction of Listeria monocytogenes in packaged Queso Fresco	Tomasula PM, Renye JA, Van Hekken DL, Tunick MH, Kwoczak R, Toht M, Leggett LN, Luchansky JB, Porto-Fett AC, Phillips JG.	J Dairy Sci. 2014 Mar;97(3):1281-95. doi: 10.3168/jds.2013-7538. Epub 2014 Jan 17.	Tomasula PM	J Dairy Sci	2014	2014-01-21			10.3168/jds.2013-7538
26222832	Experimental studies of microbial populations and incidence of zoonotic pathogens in the faeces of red deer (Cervus elaphus)	Gnat S, Trościańczyk A, Nowakiewicz A, Majer-Dziedzic B, Ziółkowska G, Dziedzic R, Zięba P, Teodorowski O.	Lett Appl Microbiol. 2015 Nov;61(5):446-52. doi: 10.1111/lam.12471. Epub 2015 Sep 21.	Gnat S	Lett Appl Microbiol	2015	2015-07-30			10.1111/lam.12471
31084057	Comparison of Selective Direct Plating Media for Enumeration and Recovery of L. monocytogenes from Cold-process (smoked) Fish	Paranjpye RN, Pelroy GA, Peterson ME, Poysky FT, Holland PJ, Lashbrook LC, Eklund MW.	J Food Prot. 1992 Nov;55(11):905-909. doi: 10.4315/0362-028X-55.11.905.	Paranjpye RN	J Food Prot	1992	2019-05-16			10.4315/0362-028X-55.11.905
6808658	Gram-positive microorganisms in sepsis	Holm SE.	Scand J Infect Dis Suppl. 1982;31:68-77.	Holm SE	Scand J Infect Dis Suppl	1982	1982-01-01
11087133	The impact of the quality of silage on animal health and food safety: a review	Driehuis F, Oude Elferink SJ.	Vet Q. 2000 Oct;22(4):212-6. doi: 10.1080/01652176.2000.9695061.	Driehuis F	Vet Q	2000	2000-11-22			10.1080/01652176.2000.9695061
17188204	Phenotypic and technological diversity of lactic acid bacteria and staphylococci isolated from traditionally fermented sausages in southern Greece	Drosinos EH, Paramithiotis S, Kolovos G, Tsikouras I, Metaxopoulos I.	Food Microbiol. 2007 May;24(3):260-70. doi: 10.1016/j.fm.2006.05.001. Epub 2006 May 12.	Drosinos EH	Food Microbiol	2007	2006-12-26			10.1016/j.fm.2006.05.001
16942983	Lessons from the organization of a proficiency testing program in food microbiology by interlaboratory comparison: analytical methods in use, impact of methods on bacterial counts and measurement uncertainty of bacterial counts	Augustin JC, Carlier V.	Food Microbiol. 2006 Feb;23(1):1-38. doi: 10.1016/j.fm.2005.01.010.	Augustin JC	Food Microbiol	2006	2006-09-01			10.1016/j.fm.2005.01.010
29497414	Survival of Listeria monocytogenes and Staphylococcus aureus in Synthetic Brines. Studying the Effects of Salt, Temperature and Sugar through the Approach of the Design of Experiments	Bevilacqua A, Campaniello D, Speranza B, Sinigaglia M, Corbo MR.	Front Microbiol. 2018 Feb 15;9:240. doi: 10.3389/fmicb.2018.00240. eCollection 2018.	Bevilacqua A	Front Microbiol	2018	2018-03-03	PMC5819215		10.3389/fmicb.2018.00240
35482131	Listeria monocytogenes exposed to antimicrobial peptides displays differential regulation of lipids and proteins associated to stress response	Stincone P, Fonseca Veras F, Micalizzi G, Donnarumma D, Vitale Celano G, Petras D, de Angelis M, Mondello L, Brandelli A.	Cell Mol Life Sci. 2022 Apr 28;79(5):263. doi: 10.1007/s00018-022-04292-4.	Stincone P	Cell Mol Life Sci	2022	2022-04-28			10.1007/s00018-022-04292-4
34923331	Listeriosis, a model infection to study host-pathogen interactions in vivo	Kammoun H, Kim M, Hafner L, Gaillard J, Disson O, Lecuit M.	Curr Opin Microbiol. 2022 Apr;66:11-20. doi: 10.1016/j.mib.2021.11.015. Epub 2021 Dec 16.	Kammoun H	Curr Opin Microbiol	2022	2021-12-19			10.1016/j.mib.2021.11.015
32466133	Influence of Meat Spoilage Microbiota Initial Load on the Growth and Survival of Three Pathogens on a Naturally Fermented Sausage	Patarata L, Novais M, Fraqueza MJ, Silva JA.	Foods. 2020 May 25;9(5):676. doi: 10.3390/foods9050676.	Patarata L	Foods	2020	2020-05-30	PMC7278744		10.3390/foods9050676
33660914	Growth interferences between bacterial strains from raw cow's milk and their impact on growth of Listeria monocytogenes and Staphylococcus aureus	Hahne J, Lipski A.	J Appl Microbiol. 2021 Oct;131(4):2019-2032. doi: 10.1111/jam.15056. Epub 2021 Mar 23.	Hahne J	J Appl Microbiol	2021	2021-03-04			10.1111/jam.15056
19839761	Microbiological quality and safety of raw milk and soft cheese and detection of autochthonous lactic acid bacteria with antagonistic activity against Listeria monocytogenes, Salmonella Spp., and Staphylococcus aureus	Ortolani MB, Yamazi AK, Moraes PM, Viçosa GN, Nero LA.	Foodborne Pathog Dis. 2010 Feb;7(2):175-80. doi: 10.1089/fpd.2009.0390.	Ortolani MB	Foodborne Pathog Dis	2010	2009-10-21			10.1089/fpd.2009.0390
26319725	Chloroxyanion Residue Quantification in Cantaloupes Treated with Chlorine Dioxide Gas	Kaur S, Smith DJ, Morgan MT.	J Food Prot. 2015 Sep;78(9):1708-18. doi: 10.4315/0362-028X.JFP-14-576.	Kaur S	J Food Prot	2015	2015-08-31			10.4315/0362-028X.JFP-14-576
30826539	Toxigenic and pathogenic potential of enteric bacterial pathogens prevalent in the traditional fermented foods marketed in the Northeast region of India	Keisam S, Tuikhar N, Ahmed G, Jeyaram K.	Int J Food Microbiol. 2019 May 2;296:21-30. doi: 10.1016/j.ijfoodmicro.2019.02.012. Epub 2019 Feb 21.	Keisam S	Int J Food Microbiol	2019	2019-03-04			10.1016/j.ijfoodmicro.2019.02.012
31964746	Antibiotic Degradation by Commensal Microbes Shields Pathogens	Gjonbalaj M, Keith JW, Do MH, Hohl TM, Pamer EG, Becattini S.	Infect Immun. 2020 Mar 23;88(4):e00012-20. doi: 10.1128/IAI.00012-20. Print 2020 Mar 23.	Gjonbalaj M	Infect Immun	2020	2020-01-23	PMC7093146		10.1128/IAI.00012-20
31684053	Quality and Safety of Fresh Chicken Fillets after High Pressure Processing: Survival of Indigenous Brochothrix thermosphacta and Inoculated Listeria monocytogenes	Argyri AA, Papadopoulou OS, Sourri P, Chorianopoulos N, Tassou CC.	Microorganisms. 2019 Nov 2;7(11):520. doi: 10.3390/microorganisms7110520.	Argyri AA	Microorganisms	2019	2019-11-06	PMC6921100		10.3390/microorganisms7110520
30291117	Behavior of Foodborne Pathogens Listeria monocytogenes and Staphylococcus aureus in Mixed-Species Biofilms Exposed to Biocides	Oxaran V, Dittmann KK, Lee SHI, Chaul LT, Fernandes de Oliveira CA, Corassin CH, Alves VF, De Martinis ECP, Gram L.	Appl Environ Microbiol. 2018 Nov 30;84(24):e02038-18. doi: 10.1128/AEM.02038-18. Print 2018 Dec 15.	Oxaran V	Appl Environ Microbiol	2018	2018-10-07	PMC6275347		10.1128/AEM.02038-18
9633662	Evaluation of the extent and type of bacterial contamination at different stages of processing of cooked ham	Samelis J, Kakouri A, Georgiadou KG, Metaxopoulos J.	J Appl Microbiol. 1998 Apr;84(4):649-60. doi: 10.1046/j.1365-2672.1998.00392.x.	Samelis J	J Appl Microbiol	1998	1998-06-20			10.1046/j.1365-2672.1998.00392.x
28189900	Assessing the capacity of growth, survival, and acid adaptive response of Listeria monocytogenes during storage of various cheeses and subsequent simulated gastric digestion	Kapetanakou AE, Gkerekou MA, Vitzilaiou ES, Skandamis PN.	Int J Food Microbiol. 2017 Apr 4;246:50-63. doi: 10.1016/j.ijfoodmicro.2017.01.015. Epub 2017 Jan 27.	Kapetanakou AE	Int J Food Microbiol	2017	2017-02-13			10.1016/j.ijfoodmicro.2017.01.015
11556596	Prevalence of Listeria spp and Listeria monocytogenes in meat and fermented fish in Malaysia	Hassan Z, Purwati E, Radu S, Rahim RA, Rusul G.	Southeast Asian J Trop Med Public Health. 2001 Jun;32(2):402-7.	Hassan Z	Southeast Asian J Trop Med Public Health	2001	2001-09-15
31997758	Decontamination of dried whole black peppercorns using ultraviolet-c irradiation	Gabriel AA, David MMC, Elpa MSC, Michelena JCD.	Food Microbiol. 2020 Jun;88:103401. doi: 10.1016/j.fm.2019.103401. Epub 2019 Dec 13.	Gabriel AA	Food Microbiol	2020	2020-01-31			10.1016/j.fm.2019.103401
34538894	Reducing time in detection of Listeria monocytogenes from food by MALDI-TOF mass spectrometry	Karasu-Yalcin S, Soylemez-Milli N, Eren O, Eryasar-Orer K.	J Food Sci Technol. 2021 Nov;58(11):4102-4109. doi: 10.1007/s13197-020-04869-6. Epub 2020 Oct 23.	Karasu-Yalcin S	J Food Sci Technol	2021	2021-09-20	PMC8405731		10.1007/s13197-020-04869-6
31051528	Pathogen Survival in Precooked Beef Products and Determination of Critical Control Points in Processing	Michel ME, Keeton JT, Acuff GR.	J Food Prot. 1991 Oct;54(10):767-772. doi: 10.4315/0362-028X-54.10.767.	Michel ME	J Food Prot	1991	2019-05-05			10.4315/0362-028X-54.10.767
29732324	Retrospective study on the hygienic quality of fresh ricotta cheeses produced in Sicily, Italy	Scatassa ML, Mancuso I, Sciortino S, Macaluso G, Palmeri M, Arcuri L, Todaro M, Cardamone C.	Ital J Food Saf. 2018 Apr 9;7(1):6911. doi: 10.4081/ijfs.2018.6911. eCollection 2018 Mar 31.	Scatassa ML	Ital J Food Saf	2018	2018-05-08	PMC5913698		10.4081/ijfs.2018.6911
20615342	Microbial stability and safety of traditional Greek Graviera cheese: characterization of the lactic acid bacterial flora and culture-independent detection of bacteriocin genes in the ripened cheeses and their microbial consortia	Samelis J, Kakouri A, Pappa EC, Matijasić BB, Georgalaki MD, Tsakalidou E, Rogelj A.	J Food Prot. 2010 Jul;73(7):1294-303. doi: 10.4315/0362-028x-73.7.1294.	Samelis J	J Food Prot	2010	2010-07-10			10.4315/0362-028x-73.7.1294
35267390	Inhibition of Several Bacterial Species Isolated from Squid and Shrimp Skewers by Different Natural Edible Compounds	Pinto de Rezende L, Barbosa JB, Gomes AM, Silva AM, Correia DF, Teixeira P.	Foods. 2022 Mar 6;11(5):757. doi: 10.3390/foods11050757.	Pinto de Rezende L	Foods	2022	2022-03-10	PMC8909736		10.3390/foods11050757
2940214	In-vitro activity of newer quinolones against aerobic bacteria	Auckenthaler R, Michéa-Hamzehpour M, Pechère JC.	J Antimicrob Chemother. 1986 Apr;17 Suppl B:29-39. doi: 10.1093/jac/17.suppl_b.29.	Auckenthaler R	J Antimicrob Chemother	1986	1986-04-01			10.1093/jac/17.suppl_b.29
31421764	Efficacy of cold plasma functionalised water for improving microbiological safety of fresh produce and wash water recycling	Patange A, Lu P, Boehm D, Cullen PJ, Bourke P.	Food Microbiol. 2019 Dec;84:103226. doi: 10.1016/j.fm.2019.05.010. Epub 2019 May 25.	Patange A	Food Microbiol	2019	2019-08-19			10.1016/j.fm.2019.05.010
25356775	The Listeria Small RNA Rli27 Regulates a Cell Wall Protein inside Eukaryotic Cells by Targeting a Long 5'-UTR Variant	Quereda JJ, Ortega AD, Pucciarelli MG, García-Del Portillo F.	PLoS Genet. 2014 Oct 30;10(10):e1004765. doi: 10.1371/journal.pgen.1004765. eCollection 2014 Oct.	Quereda JJ	PLoS Genet	2014	2014-10-31	PMC4214639		10.1371/journal.pgen.1004765
36678453	Molecular Targets for Foodborne Pathogenic Bacteria Detection	Paramithiotis S.	Pathogens. 2023 Jan 8;12(1):104. doi: 10.3390/pathogens12010104.	Paramithiotis S	Pathogens	2023	2023-01-21	PMC9865778		10.3390/pathogens12010104
34825290	Biofilm formation and antagonistic activity of Lacticaseibacillus rhamnosus (PTCC1712) and Lactiplantibacillus plantarum (PTCC1745)	Rezaei Z, Khanzadi S, Salari A.	AMB Express. 2021 Nov 25;11(1):156. doi: 10.1186/s13568-021-01320-7.	Rezaei Z	AMB Express	2021	2021-11-26	PMC8617238		10.1186/s13568-021-01320-7
20363042	Culture-independent techniques applied to food industry water surveillance--a case study	Villarreal JV, Schwartz T, Obst U.	Int J Food Microbiol. 2010 Jul 31;141 Suppl 1:S147-55. doi: 10.1016/j.ijfoodmicro.2010.03.001. Epub 2010 Mar 16.	Villarreal JV	Int J Food Microbiol	2010	2010-04-06			10.1016/j.ijfoodmicro.2010.03.001
29298396	Bifidobacterium breve IPLA20005 affects in vitro the expression of hly and luxS genes, related to the virulence of Listeria monocytogenes Lm23	Rios-Covian D, Nogacka A, Salazar N, Hernández-Barranco AM, Cuesta I, Gueimonde M, de Los Reyes Gavilán CG.	Can J Microbiol. 2018 Mar;64(3):215-221. doi: 10.1139/cjm-2017-0625. Epub 2018 Jan 3.	Rios-Covian D	Can J Microbiol	2018	2018-01-04			10.1139/cjm-2017-0625
36257183	Effect of citral nanoemulsion on the inactivation of Listeria monocytogenes and sensory properties of fresh-cut melon and papaya during storage	Luciano WA, Pimentel TC, Bezerril FF, Barão CE, Marcolino VA, de Siqueira Ferraz Carvalho R, Dos Santos Lima M, Martín-Belloso O, Magnani M.	Int J Food Microbiol. 2023 Jan 2;384:109959. doi: 10.1016/j.ijfoodmicro.2022.109959. Epub 2022 Oct 4.	Luciano WA	Int J Food Microbiol	2023	2022-10-18			10.1016/j.ijfoodmicro.2022.109959
34415644	Prevalence and molecular characterization of Listeria monocytogenes isolated from wastewater of cattle slaughterhouses in Turkey	Al S, Disli HB, Hizlisoy H, Ertas Onmaz N, Yildirim Y, Gonulalan Z.	J Appl Microbiol. 2022 Feb;132(2):1518-1525. doi: 10.1111/jam.15261. Epub 2021 Aug 26.	Al S	J Appl Microbiol	2022	2021-08-20			10.1111/jam.15261
27014228	Acidic Electrolyzed Water as a Novel Transmitting Medium for High Hydrostatic Pressure Reduction of Bacterial Loads on Shelled Fresh Shrimp	Du S, Zhang Z, Xiao L, Lou Y, Pan Y, Zhao Y.	Front Microbiol. 2016 Mar 9;7:305. doi: 10.3389/fmicb.2016.00305. eCollection 2016.	Du S	Front Microbiol	2016	2016-03-26	PMC4783573		10.3389/fmicb.2016.00305
26689226	Prophage-mediated modulation of interaction of Streptococcus thermophilus J34 with human intestinal epithelial cells and its competition against human pathogens	Guigas C, Faulhaber K, Duerbeck D, Neve H, Heller KJ.	Benef Microbes. 2016;7(2):289-97. doi: 10.3920/BM2015.0108. Epub 2015 Dec 21.	Guigas C	Benef Microbes	2016	2015-12-23			10.3920/BM2015.0108
16819902	Comparison of the concentrations of phenolic compounds in olive oils and other plant oils: correlation with antimicrobial activity	Medina E, de Castro A, Romero C, Brenes M.	J Agric Food Chem. 2006 Jul 12;54(14):4954-61. doi: 10.1021/jf0602267.	Medina E	J Agric Food Chem	2006	2006-07-06			10.1021/jf0602267
34067614	Antimicrobial Activity of Myrtus communis L. and Rosmarinus officinalis L. Essential Oils against Listeria monocytogenes in Cheese	Saraiva C, Silva AC, García-Díez J, Cenci-Goga B, Grispoldi L, Silva AF, Almeida JM.	Foods. 2021 May 17;10(5):1106. doi: 10.3390/foods10051106.	Saraiva C	Foods	2021	2021-06-02	PMC8156628		10.3390/foods10051106
16416901	Post process control of Listeria monocytogenes on commercial frankfurters formulated with and without antimicrobials and stored at 10 degrees C	Geornaras I, Skandamis PN, Belk KE, Scanga JA, Kendall PA, Smith GC, Sofos JN.	J Food Prot. 2006 Jan;69(1):53-61. doi: 10.4315/0362-028x-69.1.53.	Geornaras I	J Food Prot	2006	2006-01-19			10.4315/0362-028x-69.1.53
27904402	Microbiological Quality and Variability of Natural Microbiota in Croatian Cheese Maturing in Lambskin Sacks	Frece J, Vrdoljak M, Filipčić M, Jelić M, Čanak I, Jakopović Ž, Pleadin J, Gobin I, Dragičević TL, Markov K.	Food Technol Biotechnol. 2016 Jun;54(2):129-134. doi: 10.17113/ftb.54.02.16.4418.	Frece J	Food Technol Biotechnol	2016	2016-12-02	PMC5105612		10.17113/ftb.54.02.16.4418
18237810	Efficacy of neutral electrolyzed water (NEW) for reducing microbial contamination on minimally-processed vegetables	Abadias M, Usall J, Oliveira M, Alegre I, Viñas I.	Int J Food Microbiol. 2008 Mar 31;123(1-2):151-8. doi: 10.1016/j.ijfoodmicro.2007.12.008. Epub 2008 Jan 30.	Abadias M	Int J Food Microbiol	2008	2008-02-02			10.1016/j.ijfoodmicro.2007.12.008
32010118	Evaluation of JC9450 and Neutral Electrolyzed Water in Controlling Listeria monocytogenes on Fresh Apples and Preventing Cross-Contamination	Sheng L, Shen X, Ulloa O, Suslow TV, Hanrahan I, Zhu MJ.	Front Microbiol. 2020 Jan 14;10:3128. doi: 10.3389/fmicb.2019.03128. eCollection 2019.	Sheng L	Front Microbiol	2020	2020-02-04	PMC6971194		10.3389/fmicb.2019.03128
1782429	Listeria in effluents from the food-processing industry	Schönberg A, Gerigk K.	Rev Sci Tech. 1991 Sep;10(3):787-97. doi: 10.20506/rst.10.3.567.	Schönberg A	Rev Sci Tech	1991	1991-09-01			10.20506/rst.10.3.567
26843981	Phenotypic and genotypic characterization of peptidoglycan hydrolases of Lactobacillus sakei	Najjari A, Amairi H, Chaillou S, Mora D, Boudabous A, Zagorec M, Ouzari H.	J Adv Res. 2016 Jan;7(1):155-63. doi: 10.1016/j.jare.2015.04.004. Epub 2015 Apr 17.	Najjari A	J Adv Res	2016	2016-02-05	PMC4703478		10.1016/j.jare.2015.04.004
34421400	Isolation and Identification of Dominant Bacteria from Raw Donkey Milk Produced in a Region of Morocco by QIIME 2 and Evaluation of Their Antibacterial Activity	Derdak R, Quinteiro J, Sakoui S, Addoum B, Rodríguez Castro J, Rey Méndez M, Soukri A, El Khalfi B.	ScientificWorldJournal. 2021 Aug 9;2021:6664636. doi: 10.1155/2021/6664636. eCollection 2021.	Derdak R	ScientificWorldJournal	2021	2021-08-23	PMC8371658		10.1155/2021/6664636
33117624	Determination of competition and adhesion abilities of lactic acid bacteria against gut pathogens in a whole-tissue model	Alp D, KuleaŞan H.	Biosci Microbiota Food Health. 2020;39(4):250-258. doi: 10.12938/bmfh.2020-033. Epub 2020 Aug 1.	Alp D	Biosci Microbiota Food Health	2020	2020-10-29	PMC7573109		10.12938/bmfh.2020-033
32038531	Effect of Selected Environmental Factors on the Microbicidal Effectiveness of Radiant Catalytic Ionization	Skowron K, Wałecka-Zacharska E, Grudlewska K, Kwiecińska-Piróg J, Wiktorczyk N, Kowalska M, Paluszak Z, Kosek-Paszkowska K, Brożek K, Korkus J, Gospodarek-Komkowska E.	Front Microbiol. 2020 Jan 23;10:3057. doi: 10.3389/fmicb.2019.03057. eCollection 2019.	Skowron K	Front Microbiol	2020	2020-02-11	PMC6989485		10.3389/fmicb.2019.03057
27439140	Capture and concentration of viral and bacterial foodborne pathogens using apolipoprotein H	Almand EA, Goulter RM, Jaykus LA.	J Microbiol Methods. 2016 Sep;128:88-95. doi: 10.1016/j.mimet.2016.07.014. Epub 2016 Jul 18.	Almand EA	J Microbiol Methods	2016	2016-07-21			10.1016/j.mimet.2016.07.014
25710145	Manure source and age affect survival of zoonotic pathogens during aerobic composting at sublethal temperatures	Erickson MC, Smith C, Jiang X, Flitcroft ID, Doyle MP.	J Food Prot. 2015 Feb;78(2):302-10. doi: 10.4315/0362-028X.JFP-14-288.	Erickson MC	J Food Prot	2015	2015-02-25			10.4315/0362-028X.JFP-14-288
25710153	First two domains at the lp_1643 protein N terminus inhibit pathogen adhesion to porcine mucus in vitro	Du L, He X, Zhang H, Liu F, Ju X, Yuan J.	J Food Prot. 2015 Feb;78(2):370-5. doi: 10.4315/0362-028X.JFP-14-294.	Du L	J Food Prot	2015	2015-02-25			10.4315/0362-028X.JFP-14-294
20954806	Fermentation metabolites from Lactobacillus gasseri and Propionibacterium freudenreichii exert bacteriocidal effects in mice	Kato-Mori Y, Orihashi T, Kanai Y, Sato M, Sera K, Hagiwara K.	J Med Food. 2010 Dec;13(6):1460-7. doi: 10.1089/jmf.2010.1137. Epub 2010 Oct 18.	Kato-Mori Y	J Med Food	2010	2010-10-20			10.1089/jmf.2010.1137
12495009	Microbial antagonists of foodborne pathogens on fresh, minimally processed vegetables	Schuenzel KM, Harrison MA.	J Food Prot. 2002 Dec;65(12):1909-15. doi: 10.4315/0362-028x-65.12.1909.	Schuenzel KM	J Food Prot	2002	2002-12-24			10.4315/0362-028x-65.12.1909
23122498	Reduced growth of Listeria monocytogenes in two model cheese microcosms is not associated with individual microbial strains	Imran M, Bré JM, Guéguen M, Vernoux JP, Desmasures N.	Food Microbiol. 2013 Feb;33(1):30-9. doi: 10.1016/j.fm.2012.08.008. Epub 2012 Sep 14.	Imran M	Food Microbiol	2013	2012-11-06			10.1016/j.fm.2012.08.008
12635734	Impact of microbial ecology of meat and poultry products on predictions from exposure assessment scenarios for refrigerated storage	Coleman ME, Sandberg S, Anderson SA.	Risk Anal. 2003 Feb;23(1):215-28. doi: 10.1111/1539-6924.00301.	Coleman ME	Risk Anal	2003	2003-03-15			10.1111/1539-6924.00301
36551484	Quantification of Total and Viable Cells and Determination of Serogroups and Antibiotic Resistance Patterns of Listeria monocytogenes in Chicken Meat from the North-Western Iberian Peninsula	Rodríguez-Melcón C, Esteves A, Panera-Martínez S, Capita R, Alonso-Calleja C.	Antibiotics (Basel). 2022 Dec 16;11(12):1828. doi: 10.3390/antibiotics11121828.	Rodríguez-Melcón C	Antibiotics (Basel)	2022	2022-12-23	PMC9774191		10.3390/antibiotics11121828
18721673	Inactivation kinetics of inoculated Escherichia coli O157:H7, Listeria monocytogenes and Salmonella Poona on whole cantaloupe by chlorine dioxide gas	Mahmoud BS, Vaidya NA, Corvalan CM, Linton RH.	Food Microbiol. 2008 Oct;25(7):857-65. doi: 10.1016/j.fm.2008.05.009. Epub 2008 Jul 7.	Mahmoud BS	Food Microbiol	2008	2008-08-30			10.1016/j.fm.2008.05.009
36493947	Novel neurolisteriosis therapy using SPION as a drivable nanocarrier in gallic acid delivery to CNS	Azarmi M, Maleki H, Nikkam N, Malekinejad H.	J Control Release. 2023 Jan;353:507-517. doi: 10.1016/j.jconrel.2022.12.006. Epub 2022 Dec 9.	Azarmi M	J Control Release	2023	2022-12-09			10.1016/j.jconrel.2022.12.006
10334593	Presence of eubacteria in biopsies from Crohn's disease inflammatory lesions as determined by 16S rRNA gene-based PCR	Tiveuung A, Söderholm JD, Olaison G, Jonasson J, Monstein HJ.	J Med Microbiol. 1999 Mar;48(3):263-268. doi: 10.1099/00222615-48-3-263.	Tiveuung A	J Med Microbiol	1999	1999-05-20			10.1099/00222615-48-3-263
31018362	Microbiological Safety of Cheese Made from Heat-Treated Milk, Part III. Technology, Discussion, Recommendations, Bibliography	Johnson EA, Nelson JH, Johnson M.	J Food Prot. 1990 Jul;53(7):610-623. doi: 10.4315/0362-028X-53.7.610.	Johnson EA	J Food Prot	1990	2019-04-26			10.4315/0362-028X-53.7.610
31133993	Role of Starter Cultures on the Safety of Fermented Meat Products	Laranjo M, Potes ME, Elias M.	Front Microbiol. 2019 Apr 26;10:853. doi: 10.3389/fmicb.2019.00853. eCollection 2019.	Laranjo M	Front Microbiol	2019	2019-05-29	PMC6524729		10.3389/fmicb.2019.00853
14967562	Inhibition of foodborne bacteria by the lactoperoxidase system in a beef cube system	Elliot RM, McLay JC, Kennedy MJ, Simmonds RS.	Int J Food Microbiol. 2004 Feb 15;91(1):73-81. doi: 10.1016/S0168-1605(03)00366-0.	Elliot RM	Int J Food Microbiol	2004	2004-02-18			10.1016/S0168-1605(03)00366-0
10396637	Inhibition of Salmonella typhimurium in the chicken intestinal tract by a transformed avirulent avian Escherichia coli	Wooley RE, Gibbs PS, Shotts EB Jr.	Avian Dis. 1999 Apr-Jun;43(2):245-50.	Wooley RE	Avian Dis	1999	1999-07-09
19439642	Interventions for control of Salmonella: clearance of microbial growth from rubber picker fingers	Arnold JW, Yates IE.	Poult Sci. 2009 Jun;88(6):1292-8. doi: 10.3382/ps.2008-00391.	Arnold JW	Poult Sci	2009	2009-05-15			10.3382/ps.2008-00391
7546447	[Effectiveness of modified atmospheres against psychrotrophic pathogenic microorganisms in proteinaceous food]	García de Fernando GD, Mano SB, López D, Ordóñez JA.	Microbiologia. 1995 Mar;11(1):7-22.	García de Fernando GD	Microbiologia	1995	1995-03-01
31310729	Control of pathogens in fresh pork sausage by inclusion of Lactobacillus sakei BAS0117	Gelinski JMLN, Baratto CM, Casagrande M, de Oliveira TP, Megiolaro F, de Martini Soares FAS, de Souza EMB, Vicente VA, Fonseca GG.	Can J Microbiol. 2019 Nov;65(11):831-841. doi: 10.1139/cjm-2019-0136. Epub 2019 Jul 16.	Gelinski JMLN	Can J Microbiol	2019	2019-07-17			10.1139/cjm-2019-0136
23764213	Fate of Escherichia coli O157:H7, Salmonella Enteritidis and Listeria monocytogenes during storage of fermented green table olives in brine	Argyri AA, Lyra E, Panagou EZ, Tassou CC.	Food Microbiol. 2013 Oct;36(1):1-6. doi: 10.1016/j.fm.2013.04.001. Epub 2013 Apr 18.	Argyri AA	Food Microbiol	2013	2013-06-15			10.1016/j.fm.2013.04.001
20141945	Effect of high pressure on the microbiological quality of cooked chicken during storage at normal and abuse refrigeration temperatures	Patterson MF, McKay AM, Connolly M, Linton M.	Food Microbiol. 2010 Apr;27(2):266-73. doi: 10.1016/j.fm.2009.10.007. Epub 2009 Oct 21.	Patterson MF	Food Microbiol	2010	2010-02-10			10.1016/j.fm.2009.10.007
30773929	Bacteriocin production and adhesion properties as mechanisms for the anti-listerial activity of Lactobacillus plantarum 423 and Enterococcus mundtii ST4SA	van Zyl WF, Deane SM, Dicks LMT.	Benef Microbes. 2019 Apr 19;10(3):329-349. doi: 10.3920/BM2018.0141. Epub 2019 Feb 18.	van Zyl WF	Benef Microbes	2019	2019-02-19			10.3920/BM2018.0141
12631191	Autolytic activity and pediocin-induced lysis in Pediococcus acidilactici and Pediococcus pentosaceus strains	Mora D, Musacchio F, Fortina MG, Senini L, Manachini PL.	J Appl Microbiol. 2003;94(4):561-70. doi: 10.1046/j.1365-2672.2003.01868.x.	Mora D	J Appl Microbiol	2003	2003-03-13			10.1046/j.1365-2672.2003.01868.x
32365804	The In Vitro Analysis of Prebiotics to Be Used as a Component of a Synbiotic Preparation	Śliżewska K, Chlebicz-Wójcik A.	Nutrients. 2020 Apr 30;12(5):1272. doi: 10.3390/nu12051272.	Śliżewska K	Nutrients	2020	2020-05-06	PMC7282000		10.3390/nu12051272
30891021	The Influence of Heat-Killed Enterococcus faecium BGPAS1-3 on the Tight Junction Protein Expression and Immune Function in Differentiated Caco-2 Cells Infected With Listeria monocytogenes ATCC 19111	Popović N, Djokić J, Brdarić E, Dinić M, Terzić-Vidojević A, Golić N, Veljović K.	Front Microbiol. 2019 Mar 5;10:412. doi: 10.3389/fmicb.2019.00412. eCollection 2019.	Popović N	Front Microbiol	2019	2019-03-21	PMC6411766		10.3389/fmicb.2019.00412
31195565	Behavior of Listeria monocytogenes during the Manufacture, Ripening, and Cold Storage of Afuega'l Pitu Cheese	Margolles A, Rodríguez A, de Los Reyes-Gavilán CG.	J Food Prot. 1997 Jun;60(6):689-693. doi: 10.4315/0362-028X-60.6.689.	Margolles A	J Food Prot	1997	2019-06-15			10.4315/0362-028X-60.6.689
32563133	The use of High-Pressure Processing (HPP) to improve the safety and quality of raw coconut (Cocos nucifera L) water	Raghubeer EV, Phan BN, Onuoha E, Diggins S, Aguilar V, Swanson S, Lee A.	Int J Food Microbiol. 2020 Oct 16;331:108697. doi: 10.1016/j.ijfoodmicro.2020.108697. Epub 2020 May 29.	Raghubeer EV	Int J Food Microbiol	2020	2020-06-21			10.1016/j.ijfoodmicro.2020.108697
30006300	Enhancement of the antibacterial activity of an E. faecalis strain by the heterologous expression of enterocin A	Serrano-Maldonado CE, Quirasco M.	J Biotechnol. 2018 Oct 10;283:28-36. doi: 10.1016/j.jbiotec.2018.06.346. Epub 2018 Jul 10.	Serrano-Maldonado CE	J Biotechnol	2018	2018-07-15			10.1016/j.jbiotec.2018.06.346
9314073	Non-specific resistance mechanisms to listeriosis: implications for experimental and naturally occurring infection	Czuprynski CJ, Haak-Frendscho M.	Immunol Rev. 1997 Aug;158:47-56. doi: 10.1111/j.1600-065x.1997.tb00991.x.	Czuprynski CJ	Immunol Rev	1997	1997-08-01			10.1111/j.1600-065x.1997.tb00991.x
2518381	Analysis of Listeria monocytogenes by multilocus enzyme electrophoresis and application of the method to epidemiologic investigations	Bibb WF, Schwartz B, Gellin BG, Plikaytis BD, Weaver RE.	Int J Food Microbiol. 1989 Jun;8(3):233-9. doi: 10.1016/0168-1605(89)90018-4.	Bibb WF	Int J Food Microbiol	1989	1989-06-01			10.1016/0168-1605(89)90018-4
35284607	Listeria innocua Biofilm Assay Using NanoLuc Luciferase	Berlec A, Janež N, Sterniša M, Klančnik A, Sabotič J.	Bio Protoc. 2022 Feb 5;12(3):e4308. doi: 10.21769/BioProtoc.4308. eCollection 2022 Feb 5.	Berlec A	Bio Protoc	2022	2022-03-14	PMC8855089		10.21769/BioProtoc.4308
27104824	Bacterial Intestinal Superinfections in Inflammatory Bowel Diseases Beyond Clostridum difficile	Lobatón T, Domènech E.	Inflamm Bowel Dis. 2016 Jul;22(7):1755-62. doi: 10.1097/MIB.0000000000000788.	Lobatón T	Inflamm Bowel Dis	2016	2016-04-23			10.1097/MIB.0000000000000788
16990178	Ribotype diversity of Listeria monocytogenes isolates from two salmon processing plants in Norway	Klaeboe H, Rosef O, Fortes E, Wiedmann M.	Int J Environ Health Res. 2006 Oct;16(5):375-83. doi: 10.1080/09603120600869406.	Klaeboe H	Int J Environ Health Res	2006	2006-09-23			10.1080/09603120600869406
23541196	The application of high-concentration short-time chlorine dioxide treatment for selected specialty crops including Roma tomatoes (Lycopersicon esculentum), cantaloupes (Cucumis melo ssp. melo var. cantaloupensis) and strawberries (Fragaria×ananassa)	Trinetta V, Linton RH, Morgan MT.	Food Microbiol. 2013 Jun;34(2):296-302. doi: 10.1016/j.fm.2012.12.010. Epub 2013 Jan 11.	Trinetta V	Food Microbiol	2013	2013-04-02			10.1016/j.fm.2012.12.010
31551950	Bacteriophages Reduce Pathogenic Escherichia coli Counts in Mice Without Distorting Gut Microbiota	Dissanayake U, Ukhanova M, Moye ZD, Sulakvelidze A, Mai V.	Front Microbiol. 2019 Sep 10;10:1984. doi: 10.3389/fmicb.2019.01984. eCollection 2019.	Dissanayake U	Front Microbiol	2019	2019-09-26	PMC6748168		10.3389/fmicb.2019.01984
16513392	Probiotic Lactobacillus casei activates innate immunity via NF-kappaB and p38 MAP kinase signaling pathways	Kim YG, Ohta T, Takahashi T, Kushiro A, Nomoto K, Yokokura T, Okada N, Danbara H.	Microbes Infect. 2006 Apr;8(4):994-1005. doi: 10.1016/j.micinf.2005.10.019. Epub 2006 Jan 18.	Kim YG	Microbes Infect	2006	2006-03-04			10.1016/j.micinf.2005.10.019
34733268	Improving the Activity of Antimicrobial Peptides Against Aquatic Pathogen Bacteria by Amino Acid Substitutions and Changing the Ratio of Hydrophobic Residues	Tan R, Wang M, Xu H, Qin L, Wang J, Cui P, Ru S.	Front Microbiol. 2021 Oct 18;12:773076. doi: 10.3389/fmicb.2021.773076. eCollection 2021.	Tan R	Front Microbiol	2021	2021-11-04	PMC8558516		10.3389/fmicb.2021.773076
25857966	Effect of sodium-alginate and laminaran on Salmonella Typhimurium infection in human enterocyte-like HT-29-Luc cells and BALB/c mice	Kuda T, Kosaka M, Hirano S, Kawahara M, Sato M, Kaneshima T, Nishizawa M, Takahashi H, Kimura B.	Carbohydr Polym. 2015 Jul 10;125:113-9. doi: 10.1016/j.carbpol.2015.01.078. Epub 2015 Feb 26.	Kuda T	Carbohydr Polym	2015	2015-04-11			10.1016/j.carbpol.2015.01.078
30209391	A flavin-based extracellular electron transfer mechanism in diverse Gram-positive bacteria	Light SH, Su L, Rivera-Lugo R, Cornejo JA, Louie A, Iavarone AT, Ajo-Franklin CM, Portnoy DA.	Nature. 2018 Oct;562(7725):140-144. doi: 10.1038/s41586-018-0498-z. Epub 2018 Sep 12.	Light SH	Nature	2018	2018-09-14	PMC6221200	NIHMS1502928	10.1038/s41586-018-0498-z
12540180	Efficacy of ozone in killing Listeria monocytogenes on alfalfa seeds and sprouts and effects on sensory quality of sprouts	Wade WN, Scouten AJ, McWatters KH, Wick RL, Demirci A, Fett WF, Beuchat LR.	J Food Prot. 2003 Jan;66(1):44-51. doi: 10.4315/0362-028x-66.1.44.	Wade WN	J Food Prot	2003	2003-01-24			10.4315/0362-028x-66.1.44
27682080	Isolation and Taxonomic Identity of Bacteriocin-Producing Lactic Acid Bacteria from Retail Foods and Animal Sources	Henning C, Vijayakumar P, Adhikari R, Jagannathan B, Gautam D, Muriana PM.	Microorganisms. 2015 Mar 19;3(1):80-93. doi: 10.3390/microorganisms3010080.	Henning C	Microorganisms	2015	2016-09-30	PMC5023227		10.3390/microorganisms3010080
33232458	Evaluation of Methods of Enrichment and Compositing of Environmental Samples for Detection of Listeria monocytogenes	Salazar JK, Fay M, Eckert C, Stewart D, Cranford V, Tortorello ML.	J Food Prot. 2021 Apr 1;84(4):639-646. doi: 10.4315/JFP-20-276.	Salazar JK	J Food Prot	2021	2020-11-24			10.4315/JFP-20-276
32526587	Manure pretreatments with black soldier fly Hermetia illucens L. (Diptera: Stratiomyidae): A study to reduce pathogen content	Awasthi MK, Liu T, Awasthi SK, Duan Y, Pandey A, Zhang Z.	Sci Total Environ. 2020 Oct 1;737:139842. doi: 10.1016/j.scitotenv.2020.139842. Epub 2020 May 31.	Awasthi MK	Sci Total Environ	2020	2020-06-12			10.1016/j.scitotenv.2020.139842
35822790	Horizontal Transfer of Virulence Factors by Pathogenic Enterobacteria to Marine Saprotrophic Bacteria during Co-Cultivation in Biofilm	Eskova AI, Andryukov BG, Yakovlev AA, Kim AV, Ponomareva AL, Obuhova VS.	BioTech (Basel). 2022 May 24;11(2):17. doi: 10.3390/biotech11020017.	Eskova AI	BioTech (Basel)	2022	2022-07-13	PMC9264390		10.3390/biotech11020017
23498190	High content of biogenic amines in Pecorino cheeses	Schirone M, Tofalo R, Fasoli G, Perpetuini G, Corsetti A, Manetta AC, Ciarrocchi A, Suzzi G.	Food Microbiol. 2013 May;34(1):137-44. doi: 10.1016/j.fm.2012.11.022. Epub 2012 Dec 10.	Schirone M	Food Microbiol	2013	2013-03-19			10.1016/j.fm.2012.11.022
20637226	Dietary glycosaminoglycans interfere in bacterial adhesion and gliadin-induced pro-inflammatory response in intestinal epithelial (Caco-2) cells	Laparra JM, López-Rubio A, Lagaron JM, Sanz Y.	Int J Biol Macromol. 2010 Nov 1;47(4):458-64. doi: 10.1016/j.ijbiomac.2010.06.015. Epub 2010 Jul 14.	Laparra JM	Int J Biol Macromol	2010	2010-07-20			10.1016/j.ijbiomac.2010.06.015
18565917	Immunity gene pedB enhances production of pediocin PA-1 in naturally resistant Lactococcus lactis strains	Arqués JL, Rodríguez JM, Gasson MJ, Horn N.	J Dairy Sci. 2008 Jul;91(7):2591-4. doi: 10.3168/jds.2007-0759.	Arqués JL	J Dairy Sci	2008	2008-06-21			10.3168/jds.2007-0759
28755934	Fate of Listeria innocua during production and ripening of smeared hard cheese made from raw milk	Hammer P, Bockelmann W, Hoffmann W.	J Dairy Sci. 2017 Oct;100(10):7846-7856. doi: 10.3168/jds.2017-12823. Epub 2017 Jul 26.	Hammer P	J Dairy Sci	2017	2017-07-31			10.3168/jds.2017-12823
25742168	Detection of foodborne bacterial pathogens from individual filth flies	Pava-Ripoll M, Pearson RE, Miller AK, Ziobro GC.	J Vis Exp. 2015 Feb 13;(96):e52372. doi: 10.3791/52372.	Pava-Ripoll M	J Vis Exp	2015	2015-03-06	PMC4354650		10.3791/52372
21985154	Diversity and bioactive potential of endospore-forming bacteria cultured from the marine sponge Haliclona simulans	Phelan RW, O'Halloran JA, Kennedy J, Morrissey JP, Dobson AD, O'Gara F, Barbosa TM.	J Appl Microbiol. 2012 Jan;112(1):65-78. doi: 10.1111/j.1365-2672.2011.05173.x. Epub 2011 Nov 8.	Phelan RW	J Appl Microbiol	2012	2011-10-12			10.1111/j.1365-2672.2011.05173.x
19801508	Cutting Edge: Importance of IL-6 and cooperation between innate and adaptive immune receptors in cellular vaccination with B lymphocytes	Vanden Bush TJ, Buchta CM, Claudio J, Bishop GA.	J Immunol. 2009 Oct 15;183(8):4833-7. doi: 10.4049/jimmunol.0900968.	Vanden Bush TJ	J Immunol	2009	2009-10-06			10.4049/jimmunol.0900968
22072929	In vitro anti-listerial activities of crude n-hexane and aqueous extracts of Garcinia kola (heckel) seeds	Penduka D, Okoh AI.	Int J Mol Sci. 2011;12(10):6952-65. doi: 10.3390/ijms12106952. Epub 2011 Oct 19.	Penduka D	Int J Mol Sci	2011	2011-11-11	PMC3211020		10.3390/ijms12106952
32539971	Behavior of Listeria monocytogenes in the presence or not of intentionally-added lactic acid bacteria during ripening of artisanal Minas semi-hard cheese	Gonzales-Barron U, Campagnollo FB, Schaffner DW, Sant'Ana AS, Cadavez VAP.	Food Microbiol. 2020 Oct;91:103545. doi: 10.1016/j.fm.2020.103545. Epub 2020 May 5.	Gonzales-Barron U	Food Microbiol	2020	2020-06-17			10.1016/j.fm.2020.103545
19468701	Evaluating the effect of environmental factors on pathogen regrowth in compost extract	Kim J, Shepherd MW Jr, Jiang X.	Microb Ecol. 2009 Oct;58(3):498-508. doi: 10.1007/s00248-009-9524-x. Epub 2009 May 12.	Kim J	Microb Ecol	2009	2009-05-27			10.1007/s00248-009-9524-x
23072701	Behaviour of co-inoculated pathogenic and spoilage bacteria on poultry following several decontamination treatments	Alonso-Hernando A, Capita R, Alonso-Calleja C.	Int J Food Microbiol. 2012 Oct 1;159(2):152-9. doi: 10.1016/j.ijfoodmicro.2012.08.011. Epub 2012 Aug 28.	Alonso-Hernando A	Int J Food Microbiol	2012	2012-10-18			10.1016/j.ijfoodmicro.2012.08.011
29515231	Streptosporangium minutum sp. nov., isolated from garden soil exposed to microwave radiation	Le Roes-Hill M, Durrell K, Prins A, Meyers PR.	J Antibiot (Tokyo). 2018 Jun;71(6):564-574. doi: 10.1038/s41429-018-0036-0. Epub 2018 Mar 7.	Le Roes-Hill M	J Antibiot (Tokyo)	2018	2018-03-09			10.1038/s41429-018-0036-0
24256734	Antibacterial membrane attack by a pore-forming intestinal C-type lectin	Mukherjee S, Zheng H, Derebe MG, Callenberg KM, Partch CL, Rollins D, Propheter DC, Rizo J, Grabe M, Jiang QX, Hooper LV.	Nature. 2014 Jan 2;505(7481):103-7. doi: 10.1038/nature12729. Epub 2013 Nov 20.	Mukherjee S	Nature	2014	2013-11-22	PMC4160023	NIHMS529119	10.1038/nature12729
25002422	Reservoirs of listeria species in three environmental ecosystems	Linke K, Rückerl I, Brugger K, Karpiskova R, Walland J, Muri-Klinger S, Tichy A, Wagner M, Stessl B.	Appl Environ Microbiol. 2014 Sep;80(18):5583-92. doi: 10.1128/AEM.01018-14. Epub 2014 Jul 7.	Linke K	Appl Environ Microbiol	2014	2014-07-09	PMC4178586		10.1128/AEM.01018-14
32950164	Antimicrobial peptide cocktail activity in minced turkey meat	Palman Y, De Leo R, Pulvirenti A, Green SJ, Hayouka Z.	Food Microbiol. 2020 Dec;92:103580. doi: 10.1016/j.fm.2020.103580. Epub 2020 Jul 21.	Palman Y	Food Microbiol	2020	2020-09-20			10.1016/j.fm.2020.103580
35327282	Ceviche-Natural Preservative: Possibility of Microbiota Survival and Effect on L. monocytogenes	Zakrzewski AJ, Chajęcka-Wierzchowska W, Zadernowska A.	Foods. 2022 Mar 18;11(6):860. doi: 10.3390/foods11060860.	Zakrzewski AJ	Foods	2022	2022-03-25	PMC8950590		10.3390/foods11060860
20570502	Cell-based biosensor for rapid screening of pathogens and toxins	Banerjee P, Bhunia AK.	Biosens Bioelectron. 2010 Sep 15;26(1):99-106. doi: 10.1016/j.bios.2010.05.020. Epub 2010 May 19.	Banerjee P	Biosens Bioelectron	2010	2010-06-24			10.1016/j.bios.2010.05.020
10945586	High-pressure processing applied to cooked sausages: bacterial populations during chilled storage	Yuste J, Pla R, Capellas M, Ponce E, Mor-Mur M.	J Food Prot. 2000 Aug;63(8):1093-9. doi: 10.4315/0362-028x-63.8.1093.	Yuste J	J Food Prot	2000	2000-08-17			10.4315/0362-028x-63.8.1093
22980019	Generation of airborne Listeria innocua from model floor drains	Berrang ME, Frank JF.	J Food Prot. 2012 Jul;75(7):1328-31. doi: 10.4315/0362-028X.JFP-12-021.	Berrang ME	J Food Prot	2012	2012-09-18			10.4315/0362-028X.JFP-12-021
18728754	Horizontal gene transfers link a human MRSA pathogen to contagious bovine mastitis bacteria	Brody T, Yavatkar AS, Lin Y, Ross J, Kuzin A, Kundu M, Fann Y, Odenwald WF.	PLoS One. 2008 Aug 27;3(8):e3074. doi: 10.1371/journal.pone.0003074.	Brody T	PLoS One	2008	2008-08-30	PMC2518619		10.1371/journal.pone.0003074
15151327	Biohazards and ecotoxicological considerations of landspreading of spent compost wastes	Rao JR, Nelson D, Lafferty N, Moore JE, Millar BC, Xu J, Watabe M.	Commun Agric Appl Biol Sci. 2003;68(4 Pt B):885-92.	Rao JR	Commun Agric Appl Biol Sci	2003	2004-05-21
27800440	Evolution of the Microbiological Profile of Vacuum-Packed Ricotta Salata Cheese During Shelf-Life	Casti D, Scarano C, Pala C, Cossu F, Lamon S, Spanu V, Ibba M, Mocci AM, Tedde F, Nieddu G, Spanu C, De Santis EP.	Ital J Food Saf. 2016 May 11;5(2):5501. doi: 10.4081/ijfs.2016.5501. eCollection 2016 Apr 19.	Casti D	Ital J Food Saf	2016	2016-11-02	PMC5076733		10.4081/ijfs.2016.5501
10571316	Bacterial microflora of wild brown trout (Salmo trutta), wild pike (Esox lucius), and aquacultured rainbow trout (Oncorhynchus mykiss)	González CJ, López-Díaz TM, García-López ML, Prieto M, Otero A.	J Food Prot. 1999 Nov;62(11):1270-7. doi: 10.4315/0362-028x-62.11.1270.	González CJ	J Food Prot	1999	1999-11-26			10.4315/0362-028x-62.11.1270
2501346	Ingestion and killing of Listeria monocytogenes by blood and milk phagocytes from mastitic and normal cattle	Czuprynski CJ, Noel EJ, Doyle MP, Schultz RD.	J Clin Microbiol. 1989 May;27(5):812-7. doi: 10.1128/jcm.27.5.812-817.1989.	Czuprynski CJ	J Clin Microbiol	1989	1989-05-01	PMC267434		10.1128/jcm.27.5.812-817.1989
18206784	Enumeration and growth of naturally occurring Listeria spp. in unpackaged ham	Cornelius AJ, Hudson JA, Wong TL.	Food Microbiol. 2008 Apr;25(2):407-12. doi: 10.1016/j.fm.2007.11.005. Epub 2007 Nov 21.	Cornelius AJ	Food Microbiol	2008	2008-01-22			10.1016/j.fm.2007.11.005
14660402	Role of the glycine betaine and carnitine transporters in adaptation of Listeria monocytogenes to chill stress in defined medium	Angelidis AS, Smith GM.	Appl Environ Microbiol. 2003 Dec;69(12):7492-8. doi: 10.1128/AEM.69.12.7492-7498.2003.	Angelidis AS	Appl Environ Microbiol	2003	2003-12-09	PMC310023		10.1128/AEM.69.12.7492-7498.2003
26405529	Isolation and characterization of bacteriocinogenic lactic bacteria from M-Tuba and Tepache, two traditional fermented beverages in México	de la Fuente-Salcido NM, Castañeda-Ramírez JC, García-Almendárez BE, Bideshi DK, Salcedo-Hernández R, Barboza-Corona JE.	Food Sci Nutr. 2015 Sep;3(5):434-42. doi: 10.1002/fsn3.236. Epub 2015 Apr 29.	de la Fuente-Salcido NM	Food Sci Nutr	2015	2015-09-26	PMC4576967		10.1002/fsn3.236
32351479	Heterogeneity, Characteristics, and Public Health Implications of Listeria monocytogenes in Ready-to-Eat Foods and Pasteurized Milk in China	Chen Y, Chen M, Wang J, Wu Q, Cheng J, Zhang J, Sun Q, Xue L, Zeng H, Lei T, Pang R, Ye Q, Wu S, Zhang S, Wu H, Li W, Kou X.	Front Microbiol. 2020 Apr 15;11:642. doi: 10.3389/fmicb.2020.00642. eCollection 2020.	Chen Y	Front Microbiol	2020	2020-05-01	PMC7174501		10.3389/fmicb.2020.00642
36596111	High pressure processing at the early stages of ripening enhances the safety and quality of dry fermented sausages elaborated with or without starter culture	Dučić M, Barcenilla C, Cobo-Díaz JF, López M, Álvarez-Ordóñez A, Prieto M.	Food Res Int. 2023 Jan;163:112162. doi: 10.1016/j.foodres.2022.112162. Epub 2022 Nov 19.	Dučić M	Food Res Int	2023	2023-01-03			10.1016/j.foodres.2022.112162
28941891	Viability of and Escherichia coli O157:H7 and Listeria monocytogenes in a delicatessen appetizer (yogurt-based) salad as affected by citrus extract (Citrox(©)) and storage temperature	Tsiraki MI, Yehia HM, Elobeid T, Osaili T, Sakkas H, Savvaidis IN.	Food Microbiol. 2018 Feb;69:11-17. doi: 10.1016/j.fm.2017.07.014. Epub 2017 Jul 20.	Tsiraki MI	Food Microbiol	2018	2017-09-25			10.1016/j.fm.2017.07.014
34682893	The Role of Microbial Factors in Prostate Cancer Development-An Up-to-Date Review	Garbas K, Zapała P, Zapała Ł, Radziszewski P.	J Clin Med. 2021 Oct 18;10(20):4772. doi: 10.3390/jcm10204772.	Garbas K	J Clin Med	2021	2021-10-23	PMC8538262		10.3390/jcm10204772
35395601	ZEA and DON inhibited inflammation after L. monocytogenes infection and induced ribosomal hyperfunction	Cai G, Zhong F, Cao Q, Bai Y, Zou H, Gu J, Yuan Y, Zhu G, Liu Z, Bian J.	Ecotoxicol Environ Saf. 2022 May 1;236:113470. doi: 10.1016/j.ecoenv.2022.113470. Epub 2022 Apr 5.	Cai G	Ecotoxicol Environ Saf	2022	2022-04-08			10.1016/j.ecoenv.2022.113470
35940770	Analysis of 90 Listeria monocytogenes contaminated in poultry and livestock meat through whole-genome sequencing	Zhang Y, Zhang J, Chang X, Qin S, Song Y, Tian J, Ma A.	Food Res Int. 2022 Sep;159:111641. doi: 10.1016/j.foodres.2022.111641. Epub 2022 Jul 8.	Zhang Y	Food Res Int	2022	2022-08-08			10.1016/j.foodres.2022.111641
26042353	Application of bacteriophages in post-harvest control of human pathogenic and food spoiling bacteria	Pérez Pulido R, Grande Burgos MJ, Gálvez A, Lucas López R.	Crit Rev Biotechnol. 2016 Oct;36(5):851-61. doi: 10.3109/07388551.2015.1049935. Epub 2015 Jun 4.	Pérez Pulido R	Crit Rev Biotechnol	2016	2015-06-05			10.3109/07388551.2015.1049935
24151598	Diversity and antimicrobial properties of lactic acid bacteria isolated from rhizosphere of olive trees and desert truffles of Tunisia	Fhoula I, Najjari A, Turki Y, Jaballah S, Boudabous A, Ouzari H.	Biomed Res Int. 2013;2013:405708. doi: 10.1155/2013/405708. Epub 2013 Sep 14.	Fhoula I	Biomed Res Int	2013	2013-10-24	PMC3787589		10.1155/2013/405708
27920774	Effects of Tween 80 on Growth and Biofilm Formation in Laboratory Media	Nielsen CK, Kjems J, Mygind T, Snabe T, Meyer RL.	Front Microbiol. 2016 Nov 22;7:1878. doi: 10.3389/fmicb.2016.01878. eCollection 2016.	Nielsen CK	Front Microbiol	2016	2016-12-07	PMC5118432		10.3389/fmicb.2016.01878
29928724	Unraveling the dose-response puzzle of L. monocytogenes: A mechanistic approach	Rahman SMA, Munther D, Fazil A, Smith B, Wu J.	Infect Dis Model. 2016 Sep 23;1(1):101-114. doi: 10.1016/j.idm.2016.09.001. eCollection 2016 Oct.	Rahman SMA	Infect Dis Model	2016	2018-06-22	PMC5963320		10.1016/j.idm.2016.09.001
26062536	Experimental application of Lactobacillus fermentum CCM 7421 in combination with chlorophyllin in dogs	Strompfová V, Kubašová I, Farbáková J, Gancarčíková S, Mudroňová D, Maďari A, Lauková A.	Appl Microbiol Biotechnol. 2015 Oct;99(20):8681-90. doi: 10.1007/s00253-015-6724-9. Epub 2015 Jun 11.	Strompfová V	Appl Microbiol Biotechnol	2015	2015-06-12			10.1007/s00253-015-6724-9
28377528	Listeriolysin S Is a Streptolysin S-Like Virulence Factor That Targets Exclusively Prokaryotic Cells In Vivo	Quereda JJ, Nahori MA, Meza-Torres J, Sachse M, Titos-Jiménez P, Gomez-Laguna J, Dussurget O, Cossart P, Pizarro-Cerdá J.	mBio. 2017 Apr 4;8(2):e00259-17. doi: 10.1128/mBio.00259-17.	Quereda JJ	mBio	2017	2017-04-06	PMC5380841		10.1128/mBio.00259-17
34837482	Nanopore Whole Transcriptome Analysis and Pathogen Surveillance by a Novel Solid-Phase Catalysis Approach	Fang Y, Changavi A, Yang M, Sun L, Zhang A, Sun D, Sun Z, Zhang B, Xu MQ.	Adv Sci (Weinh). 2022 Jan;9(3):e2103373. doi: 10.1002/advs.202103373. Epub 2021 Nov 27.	Fang Y	Adv Sci (Weinh)	2022	2021-11-27	PMC8787394		10.1002/advs.202103373
31895586	Occurrence of Pathogenic and Potentially Pathogenic Bacteria in Microgreens, Sprouts, and Sprouted Seeds on Retail Market in Riga, Latvia	Bergšpica I, Ozola A, Miltiņa E, Alksne L, Meistere I, Cibrovska A, Grantiņa-Ieviņa L.	Foodborne Pathog Dis. 2020 Jul;17(7):420-428. doi: 10.1089/fpd.2019.2733. Epub 2020 Jan 2.	Bergšpica I	Foodborne Pathog Dis	2020	2020-01-03			10.1089/fpd.2019.2733
25793099	Characterization of indigenous lactobacillus strains for probiotic properties	Mojgani N, Hussaini F, Vaseji N.	Jundishapur J Microbiol. 2015 Feb 7;8(2):e17523. doi: 10.5812/jjm.17523. eCollection 2015 Feb.	Mojgani N	Jundishapur J Microbiol	2015	2015-03-21	PMC4353062		10.5812/jjm.17523
18573561	Safety improvement and preservation of typical sensory qualities of traditional dry fermented sausages using autochthonous starter cultures	Talon R, Leroy S, Lebert I, Giammarinaro P, Chacornac JP, Latorre-Moratalla M, Vidal-Carou C, Zanardi E, Conter M, Lebecque A.	Int J Food Microbiol. 2008 Aug 15;126(1-2):227-34. doi: 10.1016/j.ijfoodmicro.2008.05.031. Epub 2008 Jun 21.	Talon R	Int J Food Microbiol	2008	2008-06-25			10.1016/j.ijfoodmicro.2008.05.031
17388042	Isolation and molecular characterization of antibiotic-resistant lactic acid bacteria from poultry and swine meat products	Aquilanti L, Garofalo C, Osimani A, Silvestri G, Vignaroli C, Clementi F.	J Food Prot. 2007 Mar;70(3):557-65. doi: 10.4315/0362-028x-70.3.557.	Aquilanti L	J Food Prot	2007	2007-03-29			10.4315/0362-028x-70.3.557
16908649	Modified-atmosphere storage under subatmospheric pressure and beef quality: I. Microbiological effects	Paulsen P, Hiesberger J, Giefing S, Smulders FJ.	J Anim Sci. 2006 Sep;84(9):2448-55. doi: 10.2527/jas.2005-683.	Paulsen P	J Anim Sci	2006	2006-08-16			10.2527/jas.2005-683
9851599	Irradiation as a method for decontaminating food. A review	Farkas J.	Int J Food Microbiol. 1998 Nov 10;44(3):189-204. doi: 10.1016/s0168-1605(98)00132-9.	Farkas J	Int J Food Microbiol	1998	1998-12-16			10.1016/s0168-1605(98)00132-9
34599102	Listeriolysin S: A bacteriocin from Listeria monocytogenes that induces membrane permeabilization in a contact-dependent manner	Meza-Torres J, Lelek M, Quereda JJ, Sachse M, Manina G, Ershov D, Tinevez JY, Radoshevich L, Maudet C, Chaze T, Giai Gianetto Q, Matondo M, Lecuit M, Martin-Verstraete I, Zimmer C, Bierne H, Dussurget O, Cossart P, Pizarro-Cerdá J.	Proc Natl Acad Sci U S A. 2021 Oct 5;118(40):e2108155118. doi: 10.1073/pnas.2108155118.	Meza-Torres J	Proc Natl Acad Sci U S A	2021	2021-10-02	PMC8501752		10.1073/pnas.2108155118
14672727	Identification of novel eubacteria from spent mushroom compost (SMC) waste by DNA sequence typing: ecological considerations of disposal on agricultural land	Watabe M, Rao JR, Xu J, Millar BC, Ward RF, Moore JE.	Waste Manag. 2004;24(1):81-6. doi: 10.1016/j.wasman.2003.08.001.	Watabe M	Waste Manag	2004	2003-12-16			10.1016/j.wasman.2003.08.001
32443410	The Use of Bacteriophages in the Poultry Industry	Żbikowska K, Michalczuk M, Dolka B.	Animals (Basel). 2020 May 18;10(5):872. doi: 10.3390/ani10050872.	Żbikowska K	Animals (Basel)	2020	2020-05-24	PMC7278383		10.3390/ani10050872
16355841	Adhesion of selected Bifidobacterium strains to human intestinal mucus and the role of adhesion in enteropathogen exclusion	Collado MC, Gueimonde M, Hernández M, Sanz Y, Salminen S.	J Food Prot. 2005 Dec;68(12):2672-8. doi: 10.4315/0362-028x-68.12.2672.	Collado MC	J Food Prot	2005	2005-12-17			10.4315/0362-028x-68.12.2672
15785122	Development of a sandwich ELISA for the detection of Listeria spp. using specific flagella antibodies	Kim SH, Park MK, Kim JY, Chuong PD, Lee YS, Yoon BS, Hwang KK, Lim YK.	J Vet Sci. 2005 Mar;6(1):41-6.	Kim SH	J Vet Sci	2005	2005-03-24
29312174	Exploring the Microbiota of Faba Bean: Functional Characterization of Lactic Acid Bacteria	Verni M, Wang C, Montemurro M, De Angelis M, Katina K, Rizzello CG, Coda R.	Front Microbiol. 2017 Dec 12;8:2461. doi: 10.3389/fmicb.2017.02461. eCollection 2017.	Verni M	Front Microbiol	2017	2018-01-10	PMC5732949		10.3389/fmicb.2017.02461
33060743	Seasonal synchronization of foodborne outbreaks in the United States, 1996-2017	Simpson RB, Zhou B, Naumova EN.	Sci Rep. 2020 Oct 15;10(1):17500. doi: 10.1038/s41598-020-74435-9.	Simpson RB	Sci Rep	2020	2020-10-16	PMC7562704		10.1038/s41598-020-74435-9
29068720	Detection and Molecular Characterization of Methicillin-Resistant Staphylococcus aureus from Table Eggs in Haripur, Pakistan	Syed MA, Shah SHH, Sherafzal Y, Shafi-Ur-Rehman S, Khan MA, Barrett JB, Woodley TA, Jamil B, Abbasi SA, Jackson CR.	Foodborne Pathog Dis. 2018 Feb;15(2):86-93. doi: 10.1089/fpd.2017.2336. Epub 2017 Oct 25.	Syed MA	Foodborne Pathog Dis	2018	2017-10-26			10.1089/fpd.2017.2336
32431672	Detection and Quantification Methods for Viable but Non-culturable (VBNC) Cells in Process Wash Water of Fresh-Cut Produce: Industrial Validation	Truchado P, Gil MI, Larrosa M, Allende A.	Front Microbiol. 2020 May 4;11:673. doi: 10.3389/fmicb.2020.00673. eCollection 2020.	Truchado P	Front Microbiol	2020	2020-05-21	PMC7214806		10.3389/fmicb.2020.00673
24593252	Structural and molecular insights into novel surface-exposed mucus adhesins from Lactobacillus reuteri human strains	Etzold S, MacKenzie DA, Jeffers F, Walshaw J, Roos S, Hemmings AM, Juge N.	Mol Microbiol. 2014 May;92(3):543-56. doi: 10.1111/mmi.12574. Epub 2014 Apr 2.	Etzold S	Mol Microbiol	2014	2014-03-06			10.1111/mmi.12574
30984140	The Combined Effect of Cold and Copper Stresses on the Proliferation and Transcriptional Response of Listeria monocytogenes	Quesille-Villalobos AM, Parra A, Maza F, Navarrete P, González M, Latorre M, Toro M, Reyes-Jara A.	Front Microbiol. 2019 Mar 28;10:612. doi: 10.3389/fmicb.2019.00612. eCollection 2019.	Quesille-Villalobos AM	Front Microbiol	2019	2019-04-16	PMC6447683		10.3389/fmicb.2019.00612
33097504	All Treatment Parameters Affect Environmental Surface Sanitation Efficacy, but Their Relative Importance Depends on the Microbial Target	Cai S, Phinney DM, Heldman DR, Snyder AB.	Appl Environ Microbiol. 2020 Dec 17;87(1):e01748-20. doi: 10.1128/AEM.01748-20. Print 2020 Dec 17.	Cai S	Appl Environ Microbiol	2020	2020-10-24	PMC7755260		10.1128/AEM.01748-20
32048958	Inhibition of Bacterial Biofilm Formation by Phytotherapeutics with Focus on Overcoming Antimicrobial Resistance	Jang YS, Mosolygó T.	Curr Pharm Des. 2020;26(24):2807-2816. doi: 10.2174/1381612826666200212121710.	Jang YS	Curr Pharm Des	2020	2020-02-13			10.2174/1381612826666200212121710
17718835	In vitro inhibition activity of nisin A, nisin Z, pediocin PA-1 and antibiotics against common intestinal bacteria	Le Blay G, Lacroix C, Zihler A, Fliss I.	Lett Appl Microbiol. 2007 Sep;45(3):252-7. doi: 10.1111/j.1472-765X.2007.02178.x.	Le Blay G	Lett Appl Microbiol	2007	2007-08-28			10.1111/j.1472-765X.2007.02178.x
34441693	Revalorization of Cava Lees to Improve the Safety of Fermented Sausages	Hernández-Macias S, Ferrer-Bustins N, Comas-Basté O, Jofré A, Latorre-Moratalla M, Bover-Cid S, Vidal-Carou MDC.	Foods. 2021 Aug 18;10(8):1916. doi: 10.3390/foods10081916.	Hernández-Macias S	Foods	2021	2021-08-27	PMC8394411		10.3390/foods10081916
17614151	Bacteriocin-based strategies for food biopreservation	Gálvez A, Abriouel H, López RL, Ben Omar N.	Int J Food Microbiol. 2007 Nov 30;120(1-2):51-70. doi: 10.1016/j.ijfoodmicro.2007.06.001. Epub 2007 Jun 12.	Gálvez A	Int J Food Microbiol	2007	2007-07-07			10.1016/j.ijfoodmicro.2007.06.001
34394042	Production, Storage Stability, and Susceptibility Testing of Reuterin and Its Impact on the Murine Fecal Microbiome and Volatile Organic Compound Profile	Castellani C, Obermüller B, Kienesberger B, Singer G, Peterbauer C, Grabherr R, Mayrhofer S, Klymiuk I, Horvath A, Stadlbauer V, Russmayer H, Miekisch W, Fuchs P, Till H, Heinl S.	Front Microbiol. 2021 Jul 30;12:699858. doi: 10.3389/fmicb.2021.699858. eCollection 2021.	Castellani C	Front Microbiol	2021	2021-08-16	PMC8361477		10.3389/fmicb.2021.699858
24739972	Focused specificity of intestinal TH17 cells towards commensal bacterial antigens	Yang Y, Torchinsky MB, Gobert M, Xiong H, Xu M, Linehan JL, Alonzo F, Ng C, Chen A, Lin X, Sczesnak A, Liao JJ, Torres VJ, Jenkins MK, Lafaille JJ, Littman DR.	Nature. 2014 Jun 5;510(7503):152-6. doi: 10.1038/nature13279. Epub 2014 Apr 13.	Yang Y	Nature	2014	2014-04-18	PMC4128479	NIHMS579568	10.1038/nature13279
17879278	Early bacterial dependent induction of inducible nitric oxide synthase (iNOS) in epithelial cells upon transfer of CD45RB(high) CD4(+) T cells in a model for experimental colitis	Dijkstra G, Yuvaraj S, Jiang HQ, Bun JC, Moshage H, Kushnir N, Peppelenbosch MP, Cebra JJ, Bos NA.	Inflamm Bowel Dis. 2007 Dec;13(12):1467-74. doi: 10.1002/ibd.20262.	Dijkstra G	Inflamm Bowel Dis	2007	2007-09-20			10.1002/ibd.20262
35372200	Phage Display-Derived Monoclonal Antibodies Against Internalins A and B Allow Specific Detection of Listeria monocytogenes	Moreira GMSG, Gronow S, Dübel S, Mendonça M, Moreira ÂN, Conceição FR, Hust M.	Front Public Health. 2022 Mar 15;10:712657. doi: 10.3389/fpubh.2022.712657. eCollection 2022.	Moreira GMSG	Front Public Health	2022	2022-04-04	PMC8964528		10.3389/fpubh.2022.712657
36563533	Ecological linkages between biotechnologically relevant autochthonous microorganisms and phenolic compounds in sugar apple fruit (Annona squamosa L.)	Tlais AZA, Rantsiou K, Filannino P, Cocolin LS, Cavoski I, Gobbetti M, Di Cagno R.	Int J Food Microbiol. 2023 Feb 16;387:110057. doi: 10.1016/j.ijfoodmicro.2022.110057. Epub 2022 Dec 14.	Tlais AZA	Int J Food Microbiol	2023	2022-12-23			10.1016/j.ijfoodmicro.2022.110057
36230106	Effect of the Presence of Antibiotic Residues on the Microbiological Quality and Antimicrobial Resistance in Fresh Goat Meat	Da Silva-Guedes J, Martinez-Laorden A, Gonzalez-Fandos E.	Foods. 2022 Sep 30;11(19):3030. doi: 10.3390/foods11193030.	Da Silva-Guedes J	Foods	2022	2022-10-14	PMC9563869		10.3390/foods11193030
24014538	Rapid sample processing for detection of food-borne pathogens via cross-flow microfiltration	Li X, Ximenes E, Amalaradjou MA, Vibbert HB, Foster K, Jones J, Liu X, Bhunia AK, Ladisch MR.	Appl Environ Microbiol. 2013 Nov;79(22):7048-54. doi: 10.1128/AEM.02587-13. Epub 2013 Sep 6.	Li X	Appl Environ Microbiol	2013	2013-09-10	PMC3811546		10.1128/AEM.02587-13
21984788	Production of multiple bacteriocins from a single locus by gastrointestinal strains of Lactobacillus salivarius	O'Shea EF, O'Connor PM, Raftis EJ, O'Toole PW, Stanton C, Cotter PD, Ross RP, Hill C.	J Bacteriol. 2011 Dec;193(24):6973-82. doi: 10.1128/JB.06221-11. Epub 2011 Oct 7.	O'Shea EF	J Bacteriol	2011	2011-10-11	PMC3232826		10.1128/JB.06221-11
35236417	Cobalamin cbiP mutant shows decreased tolerance to low temperature and copper stress in Listeria monocytogenes	Vásquez L, Parra A, Quesille-Villalobos AM, Gálvez G, Navarrete P, Latorre M, Toro M, González M, Reyes-Jara A.	Biol Res. 2022 Mar 2;55(1):9. doi: 10.1186/s40659-022-00376-4.	Vásquez L	Biol Res	2022	2022-03-03	PMC8889760		10.1186/s40659-022-00376-4
27760400	Improving simultaneously the quality and safety of cooked and peeled shrimp using a cocktail of bioprotective lactic acid bacteria	Saraoui T, Cornet J, Guillouet E, Pilet MF, Chevalier F, Joffraud JJ, Leroi F.	Int J Food Microbiol. 2017 Jan 16;241:69-77. doi: 10.1016/j.ijfoodmicro.2016.09.024. Epub 2016 Oct 3.	Saraoui T	Int J Food Microbiol	2017	2016-10-21			10.1016/j.ijfoodmicro.2016.09.024
29684542	Listeria monocytogenes - Danger for health safety vegetable production	Kljujev I, Raicevic V, Jovicic-Petrovic J, Vujovic B, Mirkovic M, Rothballer M.	Microb Pathog. 2018 Jul;120:23-31. doi: 10.1016/j.micpath.2018.04.034. Epub 2018 Apr 22.	Kljujev I	Microb Pathog	2018	2018-04-24			10.1016/j.micpath.2018.04.034
33825272	Cascading effects of composts and cover crops on soil chemistry, bacterial communities and the survival of foodborne pathogens	Devarajan N, McGarvey JA, Scow K, Jones MS, Lee S, Samaddar S, Schmidt R, Tran TD, Karp DS.	J Appl Microbiol. 2021 Oct;131(4):1564-1577. doi: 10.1111/jam.15054. Epub 2021 Apr 6.	Devarajan N	J Appl Microbiol	2021	2021-04-07	PMC8519115		10.1111/jam.15054
33424814	MogR Is a Ubiquitous Transcriptional Repressor Affecting Motility, Biofilm Formation and Virulence in Bacillus thuringiensis	Smith V, Josefsen M, Lindbäck T, Hegna IK, Finke S, Tourasse NJ, Nielsen-LeRoux C, Økstad OA, Fagerlund A.	Front Microbiol. 2020 Dec 23;11:610650. doi: 10.3389/fmicb.2020.610650. eCollection 2020.	Smith V	Front Microbiol	2020	2021-01-11	PMC7793685		10.3389/fmicb.2020.610650
18692931	Biodiversity of the microbial community in a Spanish farmhouse cheese as revealed by culture-dependent and culture-independent methods	Abriouel H, Martín-Platero A, Maqueda M, Valdivia E, Martínez-Bueno M.	Int J Food Microbiol. 2008 Oct 31;127(3):200-8. doi: 10.1016/j.ijfoodmicro.2008.07.004. Epub 2008 Jul 6.	Abriouel H	Int J Food Microbiol	2008	2008-08-12			10.1016/j.ijfoodmicro.2008.07.004
29488631	Aerated Steam Sanitization of Whole Fresh Cantaloupes Reduces and Controls Rind-Associated Listeria but Enhances Fruit Susceptibility to Secondary Colonization	Bezanson GS, Ells TC, Fan L, Forney CF, LeBlanc DI.	J Food Sci. 2018 Apr;83(4):1025-1031. doi: 10.1111/1750-3841.14082. Epub 2018 Feb 28.	Bezanson GS	J Food Sci	2018	2018-03-01			10.1111/1750-3841.14082
17133799	Microflora of minimally processed frozen vegetables sold in Gaborone, Botswana	Manani TA, Collison EK, Mpuchane S.	J Food Prot. 2006 Nov;69(11):2581-6. doi: 10.4315/0362-028x-69.11.2581.	Manani TA	J Food Prot	2006	2006-12-01			10.4315/0362-028x-69.11.2581
36737989	Growth and survival of common spoilage and pathogenic bacteria in ground beef and plant-based meat analogues	Liu Z, Shaposhnikov M, Zhuang S, Tu T, Wang H, Wang L.	Food Res Int. 2023 Feb;164:112408. doi: 10.1016/j.foodres.2022.112408. Epub 2022 Dec 28.	Liu Z	Food Res Int	2023	2023-02-04			10.1016/j.foodres.2022.112408
34371869	The Digestibility of Hibiscus sabdariffa L. Polyphenols Using an In Vitro Human Digestion Model and Evaluation of Their Antimicrobial Activity	Majdoub YOE, Ginestra G, Mandalari G, Dugo P, Mondello L, Cacciola F.	Nutrients. 2021 Jul 10;13(7):2360. doi: 10.3390/nu13072360.	Majdoub YOE	Nutrients	2021	2021-08-10	PMC8308902		10.3390/nu13072360
32723923	Lipoprotein N-Acylation in Staphylococcus aureus Is Catalyzed by a Two-Component Acyl Transferase System	Gardiner JH 4th, Komazin G, Matsuo M, Cole K, Götz F, Meredith TC.	mBio. 2020 Jul 28;11(4):e01619-20. doi: 10.1128/mBio.01619-20.	Gardiner JH 4th	mBio	2020	2020-07-30	PMC7387801		10.1128/mBio.01619-20
25637509	Genetic diversity and some aspects of antimicrobial activity of lactic acid bacteria isolated from goat milk	Cavicchioli VQ, Dornellas Wdos S, Perin LM, Pieri FA, Franco BD, Todorov SD, Nero LA.	Appl Biochem Biotechnol. 2015 Mar;175(6):2806-22. doi: 10.1007/s12010-015-1511-8. Epub 2015 Jan 31.	Cavicchioli VQ	Appl Biochem Biotechnol	2015	2015-02-01			10.1007/s12010-015-1511-8
22452460	A comparison of methods used to extract bacterial DNA from raw milk and raw milk cheese	Quigley L, O'Sullivan O, Beresford TP, Paul Ross R, Fitzgerald GF, Cotter PD.	J Appl Microbiol. 2012 Jul;113(1):96-105. doi: 10.1111/j.1365-2672.2012.05294.x. Epub 2012 Apr 24.	Quigley L	J Appl Microbiol	2012	2012-03-29			10.1111/j.1365-2672.2012.05294.x
31615099	Disinfection Efficacy of Slightly Acidic Electrolyzed Water Combined with Chemical Treatments on Fresh Fruits at the Industrial Scale	Chen X, Tango CN, Daliri EB, Oh SY, Oh DH.	Foods. 2019 Oct 14;8(10):497. doi: 10.3390/foods8100497.	Chen X	Foods	2019	2019-10-17	PMC6835452		10.3390/foods8100497
31959973	Select autophagy genes maintain quiescence of tissue-resident macrophages and increase susceptibility to Listeria monocytogenes	Wang YT, Zaitsev K, Lu Q, Li S, Schaiff WT, Kim KW, Droit L, Wilen CB, Desai C, Balce DR, Orchard RC, Orvedahl A, Park S, Kreamalmeyer D, Handley SA, Pfeifer JD, Baldridge MT, Artyomov MN, Stallings CL, Virgin HW.	Nat Microbiol. 2020 Feb;5(2):272-281. doi: 10.1038/s41564-019-0633-0. Epub 2020 Jan 20.	Wang YT	Nat Microbiol	2020	2020-01-22	PMC7147835	NIHMS1541930	10.1038/s41564-019-0633-0
22564940	Global gene expression of Listeria monocytogenes to salt stress	Bae D, Liu C, Zhang T, Jones M, Peterson SN, Wang C.	J Food Prot. 2012 May;75(5):906-12. doi: 10.4315/0362-028X.JFP-11-282.	Bae D	J Food Prot	2012	2012-05-09			10.4315/0362-028X.JFP-11-282
28850093	Alginate-Based Edible Films Delivering Probiotic Bacteria to Sliced Ham Pretreated with High Pressure Processing	Pavli F, Kovaiou I, Apostolakopoulou G, Kapetanakou A, Skandamis P, Nychas GE, Tassou C, Chorianopoulos N.	Int J Mol Sci. 2017 Aug 29;18(9):1867. doi: 10.3390/ijms18091867.	Pavli F	Int J Mol Sci	2017	2017-08-30	PMC5618516		10.3390/ijms18091867
34957444	Feasibility of sodium long chain polyphosphate as a potential growth promoter in broilers	Moon SG, Kothari D, Kim WL, Lee WD, Kim KI, Kim JI, Kim EJ, Kim SK.	J Anim Sci Technol. 2021 Nov;63(6):1286-1300. doi: 10.5187/jast.2021.e110. Epub 2021 Nov 30.	Moon SG	J Anim Sci Technol	2021	2021-12-27	PMC8672262		10.5187/jast.2021.e110
35174343	Supplementation of nano-zinc in lower doses as an alternative to pharmacological doses of ZnO in weanling pigs	Kim T, Kim M, Lee J, Moturi J, Ha S, Tajudeen H, Mun J, Hosseindoust A, Chae B.	J Anim Sci Technol. 2022 Jan;64(1):70-83. doi: 10.5187/jast.2022.e2. Epub 2022 Jan 31.	Kim T	J Anim Sci Technol	2022	2022-02-17	PMC8819322		10.5187/jast.2022.e2
31051276	Changing epidemiology of Listeria monocytogenes outbreaks, sporadic cases, and recalls globally: A review of ProMED reports from 1996 to 2018	Desai AN, Anyoha A, Madoff LC, Lassmann B.	Int J Infect Dis. 2019 Jul;84:48-53. doi: 10.1016/j.ijid.2019.04.021. Epub 2019 Apr 30.	Desai AN	Int J Infect Dis	2019	2019-05-04	PMC6579688	NIHMS1033645	10.1016/j.ijid.2019.04.021
27812926	Purification and Characterization of a Novel Anti-Campylobacter Bacteriocin Produced by Lactobacillus curvatus DN317	Zommiti M, Almohammed H, Ferchichi M.	Probiotics Antimicrob Proteins. 2016 Dec;8(4):191-201. doi: 10.1007/s12602-016-9237-7.	Zommiti M	Probiotics Antimicrob Proteins	2016	2016-11-05			10.1007/s12602-016-9237-7
32038547	Salmon Gravlax Biopreservation With Lactic Acid Bacteria: A Polyphasic Approach to Assessing the Impact on Organoleptic Properties, Microbial Ecosystem and Volatilome Composition	Wiernasz N, Leroi F, Chevalier F, Cornet J, Cardinal M, Rohloff J, Passerini D, Skırnisdóttir S, Pilet MF.	Front Microbiol. 2020 Jan 21;10:3103. doi: 10.3389/fmicb.2019.03103. eCollection 2019.	Wiernasz N	Front Microbiol	2020	2020-02-11	PMC6986196		10.3389/fmicb.2019.03103
36090085	Occurrence of foodborne pathogens in Italian soft artisanal cheeses displaying different intra- and inter-batch variability of physicochemical and microbiological parameters	Pasquali F, Valero A, Possas A, Lucchi A, Crippa C, Gambi L, Manfreda G, De Cesare A.	Front Microbiol. 2022 Aug 25;13:959648. doi: 10.3389/fmicb.2022.959648. eCollection 2022.	Pasquali F	Front Microbiol	2022	2022-09-12	PMC9453248		10.3389/fmicb.2022.959648
23538205	In vitro assessment of functional properties of lactic acid bacteria isolated from faecal microbiota of healthy dogs for potential use as probiotics	Silva BC, Jung LR, Sandes SH, Alvim LB, Bomfim MR, Nicoli JR, Neumann E, Nunes AC.	Benef Microbes. 2013 Sep;4(3):267-75. doi: 10.3920/BM2012.0048.	Silva BC	Benef Microbes	2013	2013-03-30			10.3920/BM2012.0048
17711586	Classification of a moderately oxygen-tolerant isolate from baby faeces as Bifidobacterium thermophilum	von Ah U, Mozzetti V, Lacroix C, Kheadr EE, Fliss I, Meile L.	BMC Microbiol. 2007 Aug 21;7:79. doi: 10.1186/1471-2180-7-79.	von Ah U	BMC Microbiol	2007	2007-08-23	PMC2045100		10.1186/1471-2180-7-79
11133424	Molecular ecology of tetracycline resistance: development and validation of primers for detection of tetracycline resistance genes encoding ribosomal protection proteins	Aminov RI, Garrigues-Jeanjean N, Mackie RI.	Appl Environ Microbiol. 2001 Jan;67(1):22-32. doi: 10.1128/AEM.67.1.22-32.2001.	Aminov RI	Appl Environ Microbiol	2001	2001-01-03	PMC92507		10.1128/AEM.67.1.22-32.2001
35365686	Bacteriocinogenic probiotic bacteria isolated from an aquatic environment inhibit the growth of food and fish pathogens	Pereira WA, Piazentin ACM, de Oliveira RC, Mendonça CMN, Tabata YA, Mendes MA, Fock RA, Makiyama EN, Corrêa B, Vallejo M, Villalobos EF, de S Oliveira RP.	Sci Rep. 2022 Apr 1;12(1):5530. doi: 10.1038/s41598-022-09263-0.	Pereira WA	Sci Rep	2022	2022-04-02	PMC8975912		10.1038/s41598-022-09263-0
29372297	Genomic and functional characterisation of two Enterococcus strains isolated from Cotija cheese and their potential role in ripening	Olvera-García M, Sanchez-Flores A, Quirasco Baruch M.	Appl Microbiol Biotechnol. 2018 Mar;102(5):2251-2267. doi: 10.1007/s00253-018-8765-3. Epub 2018 Jan 25.	Olvera-García M	Appl Microbiol Biotechnol	2018	2018-01-27			10.1007/s00253-018-8765-3
18250125	Secreted enteric antimicrobial activity localises to the mucus surface layer	Meyer-Hoffert U, Hornef MW, Henriques-Normark B, Axelsson LG, Midtvedt T, Pütsep K, Andersson M.	Gut. 2008 Jun;57(6):764-71. doi: 10.1136/gut.2007.141481. Epub 2008 Feb 4.	Meyer-Hoffert U	Gut	2008	2008-02-06			10.1136/gut.2007.141481
18775308	XBP1 links ER stress to intestinal inflammation and confers genetic risk for human inflammatory bowel disease	Kaser A, Lee AH, Franke A, Glickman JN, Zeissig S, Tilg H, Nieuwenhuis EE, Higgins DE, Schreiber S, Glimcher LH, Blumberg RS.	Cell. 2008 Sep 5;134(5):743-56. doi: 10.1016/j.cell.2008.07.021.	Kaser A	Cell	2008	2008-09-09	PMC2586148	NIHMS69717	10.1016/j.cell.2008.07.021
32723292	Functional probiotics of lactic acid bacteria from Hu sheep milk	Chen T, Wang L, Li Q, Long Y, Lin Y, Yin J, Zeng Y, Huang L, Yao T, Abbasi MN, Yang H, Wang Q, Tang C, Khan TA, Liu Q, Yin J, Tu Q, Yin Y.	BMC Microbiol. 2020 Jul 28;20(1):228. doi: 10.1186/s12866-020-01920-6.	Chen T	BMC Microbiol	2020	2020-07-30	PMC7390111		10.1186/s12866-020-01920-6
25210121	TRIF signaling drives homeostatic intestinal epithelial antimicrobial peptide expression	Stockinger S, Duerr CU, Fulde M, Dolowschiak T, Pott J, Yang I, Eibach D, Bäckhed F, Akira S, Suerbaum S, Brugman M, Hornef MW.	J Immunol. 2014 Oct 15;193(8):4223-34. doi: 10.4049/jimmunol.1302708. Epub 2014 Sep 10.	Stockinger S	J Immunol	2014	2014-09-12			10.4049/jimmunol.1302708
28813662	A Liver Capsular Network of Monocyte-Derived Macrophages Restricts Hepatic Dissemination of Intraperitoneal Bacteria by Neutrophil Recruitment	Sierro F, Evrard M, Rizzetto S, Melino M, Mitchell AJ, Florido M, Beattie L, Walters SB, Tay SS, Lu B, Holz LE, Roediger B, Wong YC, Warren A, Ritchie W, McGuffog C, Weninger W, Le Couteur DG, Ginhoux F, Britton WJ, Heath WR, Saunders BM, McCaughan GW, Luciani F, MacDonald KPA, Ng LG, Bowen DG, Bertolino P.	Immunity. 2017 Aug 15;47(2):374-388.e6. doi: 10.1016/j.immuni.2017.07.018.	Sierro F	Immunity	2017	2017-08-17			10.1016/j.immuni.2017.07.018
34652635	Characterization of a new bacteriocin-like inhibitory peptide produced by Lactobacillus sakei B-RKM 0559	Abitayeva GK, Urazova MS, Abilkhadirov AS, Sarmurzina ZS, Shaikhin SM.	Biotechnol Lett. 2021 Dec;43(12):2243-2257. doi: 10.1007/s10529-021-03193-z. Epub 2021 Oct 15.	Abitayeva GK	Biotechnol Lett	2021	2021-10-15			10.1007/s10529-021-03193-z
